# Supplementary material for: Biofilm Formation on Endotracheal and Tracheostomy Tubing: A Systematic Review and Meta‐Analysis of Culture Data and Sampling Method
Source: Microbiologyopen. 2025 Jul 7;14(4):e70032. doi: 10.1002/mbo3.70032 (PMC12230368; doi:10.1002/mbo3.70032)
Supplement: Supplementary file 1 — Extracted Data gh. [file MBO3-14-e70032-s001.xlsx]

## Sheet: Extraction and Ranking
Extracted data
Author	Year	Tubing	Sampling	Organisms identified	N	%	Genus'	N	Score
Akrami	2023	Endotracheal	Direct	Klebsiella pneumoniae	19		Klebsiella	23	5
Akrami	2023	Endotracheal	Direct	Escherichia coli	6		Escherichia	6	4
Akrami	2023	Endotracheal	Direct	Klebsiella aerognes	4		Pseudomonas	4	3
Akrami	2023	Endotracheal	Direct	Pseudomonas aeruginosa	4		Citrobacter	3	2
Akrami	2023	Endotracheal	Direct	Citrobacter freundii	3		Serratia	1	1
Akrami	2023	Endotracheal	Direct	Serratia marcescens	1		Acinetobacter	1	1
Akrami	2023	Endotracheal	Direct	Acinetobacter baumannii	1
Aly	2012	Endotracheal	Aspirates	Klebsiella	7		Klebsiella	7	5
Aly	2012	Endotracheal	Aspirates	Pseudomonas	1		Pseudomonas	1	4
Aly	2012	Endotracheal	Aspirates	CoPS	1		CoPS	1	4
Aly	2012	Endotracheal	Aspirates	CoNS	1		CoNS	1	4
Aly	2012	Endotracheal	Aspirates	Streptococcus viridans	1		Streptococcus	1	4
Bello	2020	Endotracheal	Aspirates	Acinetobacter baumannii	41		Acinetobacter	41	5
Bello	2020	Endotracheal	Aspirates	Staphylococcus aureus	32		CoPS	32	4
Bello	2020	Endotracheal	Aspirates	Pseudomonas aeruginosa	26		Pseudomonas	26	3
Bello	2020	Endotracheal	Aspirates	Klebsiella pneumoniae	13		Klebsiella	13	2
Bello	2020	Endotracheal	Aspirates	Escherichia coli	10		Escherichia	10	1
Bello	2020	Endotracheal	Aspirates	Enterobacter spp.	9		Enterobacter	9	0
Bello	2020	Endotracheal	Aspirates	Gram positive	34
Bello	2020	Endotracheal	Aspirates	Gram negative	118
Cader	2020	Tracheostomy	Direct	Pseudomonas aeruginosa		36.1	Pseudomonas	36.1	5
Cader	2020	Tracheostomy	Direct	Acinetobacter baumannii		25.9	Acinetobacter	25.9	4
Cader	2020	Tracheostomy	Direct	Klebsiella spp.		10.2	Klebsiella	10.2	3
Cader	2020	Tracheostomy	Direct	Coagulase negative Staphylococcus		5.6	CoNS	5.6	2
Cader	2020	Tracheostomy	Direct	Proteus spp.		2.8	Proteus	2.8	1
Cader	2020	Tracheostomy	Direct	Escherichia coli		2.8	Escherichia	2.8	1
Cader	2020	Tracheostomy	Direct	Staphylococcus aureus		2.8	CoPS	2.8	1
Cader	2020	Tracheostomy	Direct	Streptococcus spp.		1.9	Streptococcus	1.9	0
Cader	2020	Tracheostomy	Direct	Enterobacter spp.		1.9	Enterobacter	1.9	0
Cader	2020	Tracheostomy	Direct	Stenotrophomonas maltophilia		1.9	Stenotrophomonas	1.9	0
Cader	2020	Tracheostomy	Direct	Providencia spp.		1.9	Providencia	1.9	0
Chan	2024	Tracheostomy	Direct	Acinetobacter baumannii	2		Stenotrophomonas	4	5
Chan	2024	Tracheostomy	Direct	Stenotrophomonas maltophilia	4		Corynebacterium	4	5
Chan	2024	Tracheostomy	Direct	Corynebacterium spp	2		Streptococcus	4	5
Chan	2024	Tracheostomy	Direct	Neisseria spp	2		Pseudomonas	4	5
Chan	2024	Tracheostomy	Direct	Streptococcus anginosus	1		CoNS	4	5
Chan	2024	Tracheostomy	Direct	Pseudomonas aeruginosa	4		Acinetobacter	2	4
Chan	2024	Tracheostomy	Direct	Klebsiella pneumoniae	2		Neisseria	2	4
Chan	2024	Tracheostomy	Direct	Staphylococcus epidermidis	2		Klebsiella	2	4
Chan	2024	Tracheostomy	Direct	Staphylococcus aureus	2		CoPS	2	4
Chan	2024	Tracheostomy	Direct	Streptococcus constellatus	1		Enterococcus faecalis	2	4
Chan	2024	Tracheostomy	Direct	Enterococcus faecalis	2		Providencia	1	3
Chan	2024	Tracheostomy	Direct	Corynebacterium propinquum	1		Achromobacter	1	3
Chan	2024	Tracheostomy	Direct	Providencia stuartii	1		Proteus	1	3
Chan	2024	Tracheostomy	Direct	Corynebacterium striatum	1		Micrococcus	1	3
Chan	2024	Tracheostomy	Direct	Achromobacter spp.	1		Candida	1	3
Chan	2024	Tracheostomy	Direct	Proteus mirabilis	1		Elizabethkingia	1	3
Chan	2024	Tracheostomy	Direct	Streptococcus dysgalactiae	1
Chan	2024	Tracheostomy	Direct	Micrococcus luteus	1
Chan	2024	Tracheostomy	Direct	Streptococcus mitis/oralis	1
Chan	2024	Tracheostomy	Direct	Candida tropicalis	1
Chan	2024	Tracheostomy	Direct	Elizabethkingia anopheles	1
Chan	2024	Tracheostomy	Direct	Staphylococcus capitis	1
Charante	2022	Endotracheal	Direct	Pseudomonas aeruginosa	8		Candida	38	5
Charante	2022	Endotracheal	Direct	Moraxella spp.	2		CoNS	30	4
Charante	2022	Endotracheal	Direct	Klebsiella aerogenes	8		Streptococcus	17	3
Charante	2022	Endotracheal	Direct	Klebsiella variicola	2		Enterococcus	14	2
Charante	2022	Endotracheal	Direct	Klebsiella spp.	1		Klebsiella	9	1
Charante	2022	Endotracheal	Direct	Escherichia/Shigella spp.	7		Pseudomonas	8	0
Charante	2022	Endotracheal	Direct	Citrobacter koseri	5		Escherichia	7
Charante	2022	Endotracheal	Direct	Morganella morgannii	4		Citrobacter	5
Charante	2022	Endotracheal	Direct	Enterobacter cloacae	3		CoPS	5
Charante	2022	Endotracheal	Direct	Enterobacteriaceae	3		Morganella	4
Charante	2022	Endotracheal	Direct	Hafnia alvei	1		Lacticaseibacillus	4
Charante	2022	Endotracheal	Direct	Stenotrophomonas spp.	3		Enterobacter	3
Charante	2022	Endotracheal	Direct	Neisseria bacilliformis	1		Stenotrophomonas	3
Charante	2022	Endotracheal	Direct	Neisseria spp	1		Moraxella	2
Charante	2022	Endotracheal	Direct	Eikelenell spp	1		Neisseria	2
Charante	2022	Endotracheal	Direct	Aureimonas spp	1		Bacillus	2
Charante	2022	Endotracheal	Direct	paracoccus yeei	1		Veillonella	2
Charante	2022	Endotracheal	Direct	Staphylococcus epidermidis	24		Megasphaera	2
Charante	2022	Endotracheal	Direct	Staphylococcus aureus	5		Schaalia	2
Charante	2022	Endotracheal	Direct	Stpahylococcus hominis	4		Prevotella	2
Charante	2022	Endotracheal	Direct	Staphylococcus haemolyticus	1		Hafnia	1
Charante	2022	Endotracheal	Direct	Saphylococcus capitis	1		Eikelenella	1
Charante	2022	Endotracheal	Direct	Staphylococcus spp.	9		Aureimonas	1
Charante	2022	Endotracheal	Direct	Bacillus cerus	1		Paracoccus	1
Charante	2022	Endotracheal	Direct	Bacillus subtilis	1		Lactobacililus	1
Charante	2022	Endotracheal	Direct	Enterococcus faecalis	10		Peptoniphilus	1
Charante	2022	Endotracheal	Direct	Enterococcus faecium	1		Kytococcus	1
Charante	2022	Endotracheal	Direct	Enterococcus spp.	3		Micrococcus	1
Charante	2022	Endotracheal	Direct	Streptococcus pneumoniae	1		Corynebacterium	1
Charante	2022	Endotracheal	Direct	Streptococcus anginosus	1		Alloscardovia	1
Charante	2022	Endotracheal	Direct	Streptococcus parasanguinis	1		Bifidobacterium	1
Charante	2022	Endotracheal	Direct	Streptococcus salivaris	1		Gardnerella	1
Charante	2022	Endotracheal	Direct	Streptococcus sanguinis	1		Slackia	1
Charante	2022	Endotracheal	Direct	Streptococcus vestibularis	1		Bacteroides	1
Charante	2022	Endotracheal	Direct	Streptococcus spp.	11
Charante	2022	Endotracheal	Direct	Lacticaseibacillus rhamnosus	1
Charante	2022	Endotracheal	Direct	Lacticaseibacillus paracasei	1
Charante	2022	Endotracheal	Direct	Lacticaseibacillus spp.	2
Charante	2022	Endotracheal	Direct	Lactobacillus spp	1
Charante	2022	Endotracheal	Direct	Veillonella spp	2
Charante	2022	Endotracheal	Direct	Megasphaera spp.	2
Charante	2022	Endotracheal	Direct	Peptoniphilus	1
Charante	2022	Endotracheal	Direct	Schaalia spp	2
Charante	2022	Endotracheal	Direct	Kytococcus schroeteri	1
Charante	2022	Endotracheal	Direct	Micrococcus luteus	1
Charante	2022	Endotracheal	Direct	Corynebacterium spp.	1
Charante	2022	Endotracheal	Direct	Alloscardovia omnicolens	1
Charante	2022	Endotracheal	Direct	Bifidobacterium spp	1
Charante	2022	Endotracheal	Direct	Gardnerella vaginalis	1
Charante	2022	Endotracheal	Direct	Slackia exigua	1
Charante	2022	Endotracheal	Direct	Prevotella spp.	2
Charante	2022	Endotracheal	Direct	Bacteroides fragilis	1
Charante	2022	Endotracheal	Direct	Candida albicans	22
Charante	2022	Endotracheal	Direct	Candida tropicalis	3
Charante	2022	Endotracheal	Direct	Candida kefyr	1
Charante	2022	Endotracheal	Direct	Candida parapsilosis	1
Charante	2022	Endotracheal	Direct	Candida spp.	11
Cifuentes		Endotracheal	Direct	Escherichia coli	4		Candida	9	5
Cifuentes		Endotracheal	Direct	Klebsiella pneumoniae	3		Escherichia	4	4
Cifuentes		Endotracheal	Direct	Candida albicans	8		Pseudomonas	3	3
Cifuentes		Endotracheal	Direct	Acinetobacter baumannii	1		Klebsiella	3	3
Cifuentes		Endotracheal	Direct	Stenotrophomonas maltophilia	1		Nakaseomyces	2	2
Cifuentes		Endotracheal	Direct	Moraxella catarrhalis	1		Serratia	2	2
Cifuentes		Endotracheal	Direct	Pseudomonas aeruginosa	3		Stenotrophomonas	1	1
Cifuentes		Endotracheal	Direct	Serratia marcescens	2		Moraxella	1	1
Cifuentes		Endotracheal	Direct	Nakaseomyces glabratus	2		Raoultella	1	1
Cifuentes		Endotracheal	Direct	Candida tropicalis	1		Citrobacter	1	1
Cifuentes		Endotracheal	Direct	Raoultella planticolla	1		Proteus	1	1
Cifuentes		Endotracheal	Direct	Citrobacter koseri	1		CoPS	1	1
Cifuentes		Endotracheal	Direct	Proteus mirabilis	1
Cifuentes		Endotracheal	Direct	Staphylococcus aureus	1
Danin	2015	Endotracheal	Direct	Staphylococcus aureus		29	Pseudomonas	58.3	5
Danin	2015	Endotracheal	Direct	CoNS		45.8	Streptococcus	50	4
Danin	2015	Endotracheal	Direct	Enterococcus		29	CoNS	45.8	3
Danin	2015	Endotracheal	Direct	Streptococcus		50	CoPS	29	2
Danin	2015	Endotracheal	Direct	Pseudomonas aeruginosa		58.3	Enterococcus	29	2
Danin	2015	Endotracheal	Direct	Acinetobacter baumannii		4.2	Candida	25	1
Danin	2015	Endotracheal	Direct	Klebsiella pneumoniae		12.5	Klebsiella	12.5	0
Danin	2015	Endotracheal	Direct	Proteus mirabilis		8.3	Proteus	8.3	0
Danin	2015	Endotracheal	Direct	Enterobacter spp		8.3	Enterobacter	8.3	0
Danin	2015	Endotracheal	Direct	Citrobacter spp		8.3	Citrobacter	8.3	0
Danin	2015	Endotracheal	Direct	Morganella morgannii		8.3	Morganella	8.3	0
Danin	2015	Endotracheal	Direct	Candida albicans		25	Acinetobacter	4.2	0
Dargahi	2022	Endotracheal	Aspirates	Acinetobacter spp.	121		Streptococcus	277	5
Dargahi	2022	Endotracheal	Aspirates	Klebsiella spp.	197		Klebsiella	197	4
Dargahi	2022	Endotracheal	Aspirates	Pseudomonas aeruignosa	195		Pseudomonas	195	3
Dargahi	2022	Endotracheal	Aspirates	Neisseria gonorrhoeae	33		Acinetobacter	121	2
Dargahi	2022	Endotracheal	Aspirates	Staphylococcus aureus	119		CoPS	119	1
Dargahi	2022	Endotracheal	Aspirates	Streptococcus spp.	277		CoNS	100	0
Dargahi	2022	Endotracheal	Aspirates	CoNS	100		Corynebacterium	62	0
Dargahi	2022	Endotracheal	Aspirates	Enterococcus spp.	32		Neisseria	33	0
Dargahi	2022	Endotracheal	Aspirates	Corynebacterium spp.	62		Enterococcus	32	0
Duran	2021	Endotracheal	Aspriates	Acinetobacter baumannii		29	Acinetobacter	29	5
Duran	2021	Endotracheal	Aspriates	Pseudomonas aeruginosa		24.8	Pseudomonas	24.8	4
Duran	2021	Endotracheal	Aspriates	Klebsiella pneumoniae		18.4	Klebsiella	18.4	3
Duran	2021	Endotracheal	Aspriates	Escherichia coli		11.9	Escherichia	11.9	2
Duran	2021	Endotracheal	Aspriates	Other Enterobacterales		7.3	CoPS	4.5	1
Duran	2021	Endotracheal	Aspriates	Staphylococcus aureus		4.5
Duran	2021	Endotracheal	Aspriates	Other nonfermenter Gram-negative bacteria		3.1
Duran	2021	Endotracheal	Aspriates	Other gram positive bacteria		1
El Cheikh	2017	Tracheostomy	Aspirates	Pseudomonas aerugionsa	10		Pseudomonas	10	5
El Cheikh	2017	Tracheostomy	Aspirates	Staphylococcus aureus	5		Staphylococcus	5	4
El Cheikh	2017	Tracheostomy	Aspirates	Morganella morgannii	2		Morganella	2	3
El Cheikh	2017	Tracheostomy	Aspirates	Klebsiella pneumoniae	1		Klebsiella	1	2
El Cheikh	2017	Tracheostomy	Aspirates	Stenotrophomonas spp.	1		Stenotrophomonas	1	2
El Cheikh	2017	Tracheostomy	Aspirates	Proteus mirabilis	1		Proteus	1	2
Fengling-Yu	2022	Endotracheal	Aspirates	Klebsiella pneumoniae	16		Klebsiella	16	5
Fengling-Yu	2022	Endotracheal	Aspirates	Pseudomonas aeruginosa	12		Pseudomonas	12	4
Fengling-Yu	2022	Endotracheal	Aspirates	Acinetobacter baumannii	7		Acinetobacter	7	3
Fengling-Yu	2022	Endotracheal	Aspirates	Escherichia coli	3		CoPS	5	2
Fengling-Yu	2022	Endotracheal	Aspirates	Burkholderia cepacia	3		Candida	5	2
Fengling-Yu	2022	Endotracheal	Aspirates	Stenotrophomonas maltophilia	4		Stenotrophomonas	4	1
Fengling-Yu	2022	Endotracheal	Aspirates	Salmonella pneumoniae	2		Enterococcus	4	1
Fengling-Yu	2022	Endotracheal	Aspirates	Bacillus thuringiensis	3		Escherichia	3	0
Fengling-Yu	2022	Endotracheal	Aspirates	Staphylococcus aureus	5		Burkholderia	3	0
Fengling-Yu	2022	Endotracheal	Aspirates	Enterococcus faecalis	4		Bacillus	3	0
Fengling-Yu	2022	Endotracheal	Aspirates	Candida tropicalis	3		Salmonella	2	0
Fengling-Yu	2022	Endotracheal	Aspirates	Candida albicans	2
Ferreira	2016	Endotracheal	Aspirates	Pseudomonas spp.	13		Pseudomonas	13	5
Ferreira	2016	Endotracheal	Aspirates	Streptococcus spp.	11		Streptococcus	11	4
Ferreira	2016	Endotracheal	Aspirates	Acinetobacter spp.	7		Acinetobacter	7	3
Ferreira	2016	Endotracheal	Aspirates	CoNS	5		CoNS	5	2
Ferreira	2016	Endotracheal	Aspirates	Klebsiella spp.	5		Klebsiella	5	2
Ferreira	2016	Endotracheal	Aspirates	Candida spp.	4		Candida	4	1
Ferreira	2016	Endotracheal	Aspirates	Staphylococcus aureus	3		CoPS	3	0
Ferreira	2016	Endotracheal	Aspirates	Chromobacterium spp	1		Chromobacterium	1	0
Ferreira	2016	Endotracheal	Aspirates	Enterobacter spp.	1		Enterobacter	1	0
Ferreira	2016	Endotracheal	Aspirates	Neisseria spp.	1		Neisseria	1	0
Ferreira	2016	Endotracheal	Aspirates	Escherichia coli	1		Escherichia	1	0
Ferreira	2016	Endotracheal	Aspirates	Rhodotorola rubra	1		Rhodotorola	1	0
Friedland	2001	Endotracheal	Direct	Normal flora	2		CoNS	8	5
Friedland	2001	Endotracheal	Direct	Staphylococcus epidermidis	8		Klebsiella	3	4
Friedland	2001	Endotracheal	Direct	Staphylococcus aureus	1		CoPS	1	3
Friedland	2001	Endotracheal	Direct	Pseudomonas aeruginosa	1		Pseudomonas	1	3
Friedland	2001	Endotracheal	Direct	Klebsiella oxytoca	1		Escherichia	1	3
Friedland	2001	Endotracheal	Direct	Klebsiella pneumoniae	1
Friedland	2001	Endotracheal	Direct	Escherichia coli	1
Friedland	2001	Endotracheal	Direct	Klebsiella aerogenes	1
Garcia-Boyano	2023	Tracheostomy	Aspirates	Pseudomonas aeruginosa	102		Pseudomonas	102	5
Garcia-Boyano	2023	Tracheostomy	Aspirates	Staphylococcus aureus	37		CoPS	37	4
Garcia-Boyano	2023	Tracheostomy	Aspirates	Serratia marcescens	33		Serratia	33	3
Garcia-Boyano	2023	Tracheostomy	Aspirates	Escherichia coli	26		Escherichia	26	2
Garcia-Boyano	2023	Tracheostomy	Aspirates	Klebsiella pneumonae	20		Klebsiella	20	1
Garcia-Boyano	2023	Tracheostomy	Aspirates	Haemophilus influenzae	14		Haemophilus	14	0
Garcia-Boyano	2023	Tracheostomy	Aspirates	Moraxella catarrhalis	12		Moraxella	12	0
Gil-perotin	2012	Endotracheal	Aspirates	Acinetobacter baumannii	20		Candida	46	5
Gil-perotin	2012	Endotracheal	Aspirates	Pseudomonas aeruginosa	14		Acinetobacter	20	4
Gil-perotin	2012	Endotracheal	Aspirates	Cocci	13		Pseudomonas	14	3
Gil-perotin	2012	Endotracheal	Aspirates	Staphylococcus aureus	10		Staphylococcus	10	2
Gil-perotin	2012	Endotracheal	Aspirates	Candida albicans	29
Gil-perotin	2012	Endotracheal	Aspirates	Non-albicans Candida	17
Golli	2019	Endotracheal	Aspirates	Klebsiella	227		Klebsiella	227	5
Golli	2019	Endotracheal	Aspirates	NFB	170		CoPS	158	4
Golli	2019	Endotracheal	Aspirates	Staphylococcus aureus	134		CoNS	98	3
Golli	2019	Endotracheal	Aspirates	CoNS	98		Acinetobacter	85	2
Golli	2019	Endotracheal	Aspirates	Acinetobacter	85		Pseudomonas	80	1
Golli	2019	Endotracheal	Aspirates	Pseudomonas	80		Escherichia	76	0
Golli	2019	Endotracheal	Aspirates	Escherichia coli	76		Proteus	57	0
Golli	2019	Endotracheal	Aspirates	Proteus	57		Streptococcus	17	0
Golli	2019	Endotracheal	Aspirates	MRSA	24		Citrobacter	11	0
Golli	2019	Endotracheal	Aspirates	Streptococcus pneumoniae	17		Enterobacter	3	0
Golli	2019	Endotracheal	Aspirates	Citrobacter	11		Haemophilus	1	0
Golli	2019	Endotracheal	Aspirates	Enterobacter	3		Serratia	1	0
Golli	2019	Endotracheal	Aspirates	Haemophilius influenzae	1
Golli	2019	Endotracheal	Aspirates	Serratia	1
Golli	2019	Endotracheal	Aspirates	Other gram negative cocci	1
Gupta	2014	Endotracheal	Direct	Staphylococcus aureus	161		CoPS	161	5
Gupta	2014	Endotracheal	Direct	Staphylococcus saprophyticus	54		Klebsiella	109	4
Gupta	2014	Endotracheal	Direct	Micrococci	47		CoNS	54	3
Gupta	2014	Endotracheal	Direct	Streptococcus pyogenes	14		Citrobacter	52	2
Gupta	2014	Endotracheal	Direct	Streptococcus pneumoniae	20		Micrococcus	47	1
Gupta	2014	Endotracheal	Direct	Pseudomonas aeruginosa	4		Streptococcus	34	0
Gupta	2014	Endotracheal	Direct	"Enterobacter" aerogenes	63		Acinetobacter	6	0
Gupta	2014	Endotracheal	Direct	Klebsiella aerogenes	46		Proteus	5	0
Gupta	2014	Endotracheal	Direct	Klebsiella pneumoniae	61		Corynebacterium	4	0
Gupta	2014	Endotracheal	Direct	Citrobacter freundii	52		Burkholderia	2	0
Gupta	2014	Endotracheal	Direct	Corynebacterium diptheriae	4		Listeria	1	0
Gupta	2014	Endotracheal	Direct	Listeria monocytogenes	1
Gupta	2014	Endotracheal	Direct	Burkholderia cepacia	2
Gupta	2014	Endotracheal	Direct	Proteus rettgeri	5
Gupta	2014	Endotracheal	Direct	Acinetobacter baumannii	6
Hotterbeekx	2016	Endotracheal	Direct	Candida albcians		19	Candida	19	5
Hotterbeekx	2016	Endotracheal	Direct	Staphylococcus epidermidis		12	CoNS	12	4
Hotterbeekx	2016	Endotracheal	Direct	Nakaseomyces glabratus		9	Nakaseomyces	9	3
Hotterbeekx	2016	Endotracheal	Direct	Pseudomonas aerugionsa		9	Pseudomonas	9	3
Hotterbeekx	2016	Endotracheal	Direct	Enteroccus faecium		7	Enterococcus	7	2
Hotterbeekx	2016	Endotracheal	Direct	Escherichia coli		6	Escherichia	6	1
Hotterbeekx	2016	Endotracheal	Direct	Stenotrophomonas maltophilia		4	Stenotrophomonas	4
Hotterbeekx	2016	Endotracheal	Direct	Streptococcus pneumoniae		4	Streptococcus	4
Hotterbeekx	2016	Endotracheal	Direct	Klebsiella pneumoniae		3	Klebsiella	3
Hotterbeekx	2016	Endotracheal	Direct	Staphylococcus aureus		3	CoPS	3
Hotterbeekx	2016	Endotracheal	Direct	Proteus mirabilis		2	Proteus	2
Ismail	2016	Endotracheal	Aspirates	Pseudomonas aeruginosa	4		Klebsiella	6	5
Ismail	2016	Endotracheal	Aspirates	CoNS	4		Pseudomonas	5	4
Ismail	2016	Endotracheal	Aspirates	Klebsiella aerogenes	2		CoNS	4	3
Ismail	2016	Endotracheal	Aspirates	Enterobacter cloacae	1		Candida	3	2
Ismail	2016	Endotracheal	Aspirates	Acinetobacter anitratus	1		Enterobacter	1	1
Ismail	2016	Endotracheal	Aspirates	Escherichia coli	1		Acinetobacter	1	1
Ismail	2016	Endotracheal	Aspirates	Staphylococcus aureus	1		Escherichia	1	1
Ismail	2016	Endotracheal	Aspirates	Non-albicans Candida	1		CoPS	1	1
Ismail	2016	Endotracheal	Aspirates	Klebsiella pneumoniae	4		Serratia	1	1
Ismail	2016	Endotracheal	Aspirates	Serratia marcescens	1
Ismail	2016	Endotracheal	Aspirates	Candida albicans	2
Ismail	2016	Endotracheal	Aspirates	Pseudomonas pacimobilis	1
Jadhav	2020	Endotracheal	Aspirates	Acinetobacter baumannii	53		Acinetobacter	53	5
Jadhav	2020	Endotracheal	Aspirates	Klebsiella spp	16		Klebsiella	16	4
Jadhav	2020	Endotracheal	Aspirates	Pseudomonas aeruginosa	15		Pseudomonas	15	3
Jadhav	2020	Endotracheal	Aspirates	CoPS	6		CoPS	6	2
Jadhav	2020	Endotracheal	Aspirates	Escherichia coli	5		Escherichia	5	1
Jadhav	2020	Endotracheal	Aspirates	Candida spp.	4		Candida	4	0
Jadhav	2020	Endotracheal	Aspirates	Enterobacter cloacae	2		Enterobacter	2	0
Khatri	2023	Endotracheal	Direct	Acinetobacter spp.	25		Acinetobacter	25	5
Khatri	2023	Endotracheal	Direct	Klebsiella spp	23		Klebsiella	23	4
Khatri	2023	Endotracheal	Direct	Pseudomonas spp	15		Pseudomonas	15	3
Khatri	2023	Endotracheal	Direct	Escherichia coli	13		Escherichia	13	2
Khatri	2023	Endotracheal	Direct	Staphylococcus aureus	6		CoPS	6	1
Khatri	2023	Endotracheal	Direct	CoNS	4		CoNS	4	0
Khatri	2023	Endotracheal	Direct	Candida spp.	4		Candida	4	0
Khatri	2023	Endotracheal	Direct	Proteus spp.	2		Proteus	2	0
Khatri	2023	Endotracheal	Direct	Enterobacter spp	1		Enterobacter	1	0
Khosravi	2012	Endotracheal	Direct	Enterobacter spp.	209		Enterobacter	209	5
Khosravi	2012	Endotracheal	Direct	Pseudomonas aeruginosa	78		Pseudomonas	78	4
Khosravi	2012	Endotracheal	Direct	Escherichia coli	71		CoNS	75	3
Khosravi	2012	Endotracheal	Direct	CoNS	75		CoPS	71	2
Khosravi	2012	Endotracheal	Direct	CoPS	71		Escherichia	71	2
Khosravi	2012	Endotracheal	Direct	Proteus Spp.	4		Proteus	4	1
Lee	2012	Endotracheal	Aspirates	Normal flora		55	Pseudomonas	20	5
Lee	2012	Endotracheal	Aspirates	Pseudomonas		20	CoPS	20	5
Lee	2012	Endotracheal	Aspirates	MRSA		15	Acinetobacter	5	4
Lee	2012	Endotracheal	Aspirates	MSSA		5
Lee	2012	Endotracheal	Aspirates	Acinetobacter		5
Maldiney	2022	Endotracheal	Direct	Staphylococcus aureus	11		CoNS	46	5
Maldiney	2022	Endotracheal	Direct	Staphylococcus haemolyticus	14		Enterococcus	28	4
Maldiney	2022	Endotracheal	Direct	Staphylococcus epidermidis	32		Candida	26	3
Maldiney	2022	Endotracheal	Direct	Escherichia coli	9		CoPS	11	2
Maldiney	2022	Endotracheal	Direct	Klebsiella pneumoniae	1		Escherichia	9	1
Maldiney	2022	Endotracheal	Direct	Klebsiella oxytoca	5		Streptococcus	9	1
Maldiney	2022	Endotracheal	Direct	Pseudomonas aeruginosa	8		Pseudomonas	8
Maldiney	2022	Endotracheal	Direct	Serratia marcescens	5		Enterobacter	8
Maldiney	2022	Endotracheal	Direct	Enterobacter cloacae	8		Klebsiall	6
Maldiney	2022	Endotracheal	Direct	Enterococcus faecalis	21		Serratia	5
Maldiney	2022	Endotracheal	Direct	Enterococcus faecium	7		Nakaseomyces	5
Maldiney	2022	Endotracheal	Direct	Streptococcus pneumoniae	4		Hafnia	3
Maldiney	2022	Endotracheal	Direct	Streptococcus oralis	5		Aspergillus	1
Maldiney	2022	Endotracheal	Direct	Hafnia alvei	3
Maldiney	2022	Endotracheal	Direct	Commensal oropharyngeal flora	32
Maldiney	2022	Endotracheal	Direct	Candida albicans	26
Maldiney	2022	Endotracheal	Direct	Nakaseomyces glabratus	5
Maldiney	2022	Endotracheal	Direct	Aspergillus fumigatus	1
McCaleb	2016	Tracheostomy	Aspirates	Pseudomonas aeruginosa	84		CoPS	109	5
McCaleb	2016	Tracheostomy	Aspirates	Stenotrophomonas maltophilia	72		Pseudomonas	84	4
McCaleb	2016	Tracheostomy	Aspirates	Serratia marcescens	62		Stenotrophomonas	72	3
McCaleb	2016	Tracheostomy	Aspirates	Moraxella catarrhalis	57		Serratia	71	2
McCaleb	2016	Tracheostomy	Aspirates	MRSA	52		Streptococcus	58	1
McCaleb	2016	Tracheostomy	Aspirates	MSSA	43		Moraxella	57	0
McCaleb	2016	Tracheostomy	Aspirates	Haemophilus influenzae	41		Haemophilus	48	0
McCaleb	2016	Tracheostomy	Aspirates	Group B streptococcus	32		Acinetobacter	37	0
McCaleb	2016	Tracheostomy	Aspirates	Streptococcus pneumoniae	26
McCaleb	2016	Tracheostomy	Aspirates	Acinetobacter baumannii	24
McCaleb	2016	Tracheostomy	Aspirates	Acinetobacter calcoaceticus	13
McCaleb	2016	Tracheostomy	Aspirates	Serratia liquifaciens	9
McCaleb	2016	Tracheostomy	Aspirates	Haemophilus parainfluenzae	7
Mclaren	2021	Tracheostomy	Aspirates	S. aureus	33		CoPS	33	5
Mclaren	2021	Tracheostomy	Aspirates	P. aeruginosa	29		Pseudomonas	29	4
Mclaren	2021	Tracheostomy	Aspirates	H. influenzae	20		Haemophilus	20	3
Mclaren	2021	Tracheostomy	Aspirates	S. pneumoniae	11		Streptococcus	20	2
Mclaren	2021	Tracheostomy	Aspirates	M. catarrhalis	10		Klebsiella	14	1
Mclaren	2021	Tracheostomy	Aspirates	K. pneumoniae	10		Moraxella	10	0
Mclaren	2021	Tracheostomy	Aspirates	S. pyogenes	9		Serratia	6	0
Mclaren	2021	Tracheostomy	Aspirates	S. marcescens	6		Acinetobacter	6	0
Mclaren	2021	Tracheostomy	Aspirates	A. baumannii	5		Enterobacter	4	0
Mclaren	2021	Tracheostomy	Aspirates	E. Cloacae	4		Achromobacter	1	0
Mclaren	2021	Tracheostomy	Aspirates	K. oxytoca	3
Mclaren	2021	Tracheostomy	Aspirates	A. lwoffi	3
Mclaren	2021	Tracheostomy	Aspirates	Achromobacter	1
Mclaren	2021	Tracheostomy	Aspirates	K. aerogenes	1
Mulla	2011	Endotracheal	Direct	Pseudomonas aeruginosa	17		Pseudomonas	17	5
Mulla	2011	Endotracheal	Direct	Acinetobacter baumannii	16		Acinetobacter	16	4
Mulla	2011	Endotracheal	Direct	Klebsiella pneumoniae	13		Klebsiella	13	3
Mulla	2011	Endotracheal	Direct	Escherichia coli	7		Escherichia	7	2
Mulla	2011	Endotracheal	Direct	Enterobacter cloacae	3		Enterobacter	3	1
Mulla	2011	Endotracheal	Direct	CoNS	1		CoNS	1	0
Mulla	2011	Endotracheal	Direct	Enterococcus spp.	1		Enterococcus	1	0
Mulla	2011	Endotracheal	Direct	Staphylococcus aureus	1		CoPS	1	0
Mulla 2	2011	Tracheostomy	Direct	Pseudomonas aeruginosa	2		Pseudomonas	2	5
Mulla 2	2011	Tracheostomy	Direct	Acinetobacter baumannii	1		Acinetobacter	1	4
Mulla 2	2011	Tracheostomy	Direct	Klebsiella pneumoniae	1		Klebsiella	1	4
Naderifar	2024	Endotracheal	Aspirates	Klebsiella	12		Klebsiella	12	5
Naderifar	2024	Endotracheal	Aspirates	Escherichia coli	6		Escherichia	6	4
Naderifar	2024	Endotracheal	Aspirates	Salmonella	3		Salmonella	3	3
Naderifar	2024	Endotracheal	Aspirates	Proteus	2		Proteus	2	2
Nagmoti	2022	Tracheostomy	Aspirates	Citrobacter spp.	3		Pseudomonas	13	5
Nagmoti	2022	Tracheostomy	Aspirates	Klebsiella pneumoniae	9		Klebsiella	9	4
Nagmoti	2022	Tracheostomy	Aspirates	Pseudomonas aeruginosa	13		Citrobacter	3	3
Nagmoti	2022	Tracheostomy	Aspirates	Enterococcus spp.	3		Enterococcus	3	3
Nagmoti	2022	Tracheostomy	Aspirates	MRSA	1		CoPS	1	2
Phuaksaman	2022	Tracheostomy	Aspirates	Pseudomonas aeruginosa	44		Pseudomonas	44	5
Phuaksaman	2022	Tracheostomy	Aspirates	Moraxella catarrhalis	17		Moraxella	17	4
Phuaksaman	2022	Tracheostomy	Aspirates	Acinetobacter baumannii	11		Acinetobacter	11	3
Phuaksaman	2022	Tracheostomy	Aspirates	Klebsiella pneumoniae	10		Klebsiella	10	2
Phuaksaman	2022	Tracheostomy	Aspirates	Staphylococcus aureus	10		CoPS	10	2
Pinheiro	2021	Endotracheal	Aspirates	Chryseobacterium gleum	1		Klebsiella	3	5
Pinheiro	2021	Endotracheal	Aspirates	Acinetobacter ursingii	1		Candida	3	5
Pinheiro	2021	Endotracheal	Aspirates	Acinetobacter baumannii	1		Acinetobacter	2	4
Pinheiro	2021	Endotracheal	Aspirates	Klebsiella pneumoniae	3		Enterobacter	2	4
Pinheiro	2021	Endotracheal	Aspirates	Escherichia coli	1		CoPS	2	4
Pinheiro	2021	Endotracheal	Aspirates	Raoultella ornithinolytica	1		Chryseobacterium	1	3
Pinheiro	2021	Endotracheal	Aspirates	Pseudomonas aeruginosa	1		Escherichia	1	3
Pinheiro	2021	Endotracheal	Aspirates	Enterobacter clocae	2		Raoultella	1	3
Pinheiro	2021	Endotracheal	Aspirates	Citrobacter freundii	1		Pseudomonas	1	3
Pinheiro	2021	Endotracheal	Aspirates	Staphylococcus aureus	2		Citrobacter	1	3
Pinheiro	2021	Endotracheal	Aspirates	Candida parapsilosis	2
Pinheiro	2021	Endotracheal	Aspirates	Candida tropicalis	1
Pons-Tomas	2024	Tracheostomy	Aspirates	Pseudomonas aeruginosa		56.8	Pseudomonas	56.8	5
Pons-Tomas	2024	Tracheostomy	Aspirates	Other Gram negative bacteria		56.8	CoPS	36.4	4
Pons-Tomas	2024	Tracheostomy	Aspirates	MSSA		34.1	Moraxella	29.5	3
Pons-Tomas	2024	Tracheostomy	Aspirates	Moraxella catarrhalis		29.5	Streptococcus	29.5	3
Pons-Tomas	2024	Tracheostomy	Aspirates	Streptococcus pneumoniae		29.5	Haemophilus	25	2
Pons-Tomas	2024	Tracheostomy	Aspirates	Haemophilus influenzae		25
Pons-Tomas	2024	Tracheostomy	Aspirates	MRSA		2.3
Raveendra	2022	Tracheostomy	Direct	Klebsiella pneumoniae	10		Klebsiella	10	5
Raveendra	2022	Tracheostomy	Direct	Acinetobacter baumannii	9		Acinetobacter	9	4
Raveendra	2022	Tracheostomy	Direct	Pseudomonas aeruginosa	7		Pseudomonas	7	3
Raveendra	2022	Tracheostomy	Direct	Staphylococcus aureus	5		CoPS	5	2
Raveendra	2022	Tracheostomy	Direct	Escherichia coli	4		Escherichia	4	1
Sahoo	2024	Tracheostomy	Aspirates	Escherichia coli	4		Candida	30	5
Sahoo	2024	Tracheostomy	Aspirates	Pseudomonas aeruginosa	24		Acinetobacter	26	4
Sahoo	2024	Tracheostomy	Aspirates	Staphylococcus aureus	10		Pseudomonas	24	3
Sahoo	2024	Tracheostomy	Aspirates	Acinetobacter spp.	26		Aspergillus	12	2
Sahoo	2024	Tracheostomy	Aspirates	Enterococcus spp.	2		CoPS	10	1
Sahoo	2024	Tracheostomy	Aspirates	Klebsiella pneumoniae	6		Klebsiella	6	0
Sahoo	2024	Tracheostomy	Aspirates	Candida albicans	18		Escsherichia	4	0
Sahoo	2024	Tracheostomy	Aspirates	Aspergillus niger	12		Enterococcus	2	0
Sahoo	2024	Tracheostomy	Aspirates	Non-albicans Candida	8
Saravanam	2022	Tracheostomy	Direct	Pseudomonas aeruginosa		28	Pseudomonas	28	5
Saravanam	2022	Tracheostomy	Direct	CoNS		27	CoNS	27	4
Saravanam	2022	Tracheostomy	Direct	Streptococcus spp.		26	Streptococcus	26	3
Saravanam	2022	Tracheostomy	Direct	Escherichia coli		14	Escherichia	14	2
Saravanam	2022	Tracheostomy	Direct	Klebsiella pneumoniae		3	Klebsiella	3	1
Saravanam	2022	Tracheostomy	Direct	Acinetobacter baumannii		1	Acinetobacter	1	0
Saravanam	2022	Tracheostomy	Direct	Citrobacter spp.		1	Citrobacter	1	0
Scibik	2022	Tracheostomy	Direct	Staphylococcus aureus		46.7	CoPS	46.7	5
Scibik	2022	Tracheostomy	Direct	Klebsiella pneumoniae		28.9	Klebsiella	28.9	4
Scibik	2022	Tracheostomy	Direct	Staphylococcus epidermidis		28.9	CoNS	28.9	4
Scibik	2022	Tracheostomy	Direct	Candida albicans		26.7	Candida	28.9	4
Scibik	2022	Tracheostomy	Direct	Viridans streptococci		22.2	Streptococcus	24.4	3
Scibik	2022	Tracheostomy	Direct	Escherichia coli		15.6	Escherichia	15.6	2
Scibik	2022	Tracheostomy	Direct	Enterobacter cloacae		15.6	Enterobacter	15.6	2
Scibik	2022	Tracheostomy	Direct	Pseudomonas aeruginosa		13.3	Pseudomonas	13.3	1
Scibik	2022	Tracheostomy	Direct	Corynebacterium macginleyi		6.7	Corynebacterium	6.7	0
Scibik	2022	Tracheostomy	Direct	Stenotrophomonas maltophilia		6.7	Stenotrophomonas	6.7	0
Scibik	2022	Tracheostomy	Direct	Proteus Spp.		6.7	Proteus	6.7	0
Scibik	2022	Tracheostomy	Direct	Corynebacterium Spp.		6.7	Propionibacterium	4.4	0
Scibik	2022	Tracheostomy	Direct	Propionibacterium acnes		4.4	Saccharomyces	4.4	0
Scibik	2022	Tracheostomy	Direct	Saccharomyces Spp.		4.4	Enterococcus	4.4	0
Scibik	2022	Tracheostomy	Direct	Enterococcus faecalis		4.4	Neisseria	4.4	0
Scibik	2022	Tracheostomy	Direct	Streptococcus agalactiae		4.4	Serratia	4.4	0
Scibik	2022	Tracheostomy	Direct	Neisseria Spp.		4.4	Mammaliicoccus	2.2	0
Scibik	2022	Tracheostomy	Direct	Serratia liquefaciens		4.4	Moraxella	2.2	0
Scibik	2022	Tracheostomy	Direct	Mammaliicoccus sciuri*		2.2	Pichia	2.2	0
Scibik	2022	Tracheostomy	Direct	Candida parapsilosis		2.2
Scibik	2022	Tracheostomy	Direct	Streptococcus salivarius		2.2
Scibik	2022	Tracheostomy	Direct	Moraxella catarrhalis		2.2
Scibik	2022	Tracheostomy	Direct	Pichia kudriavzevii*		2.2
Scibik	2022	Tracheostomy	Direct	Serratia marcescens		2.2
Shen 1	2019	Endotracheal	Direct	Acinetobacter baumannii	36		Acinetobacter	37	5
Shen 1	2019	Endotracheal	Direct	Normal microbiota	20		Pseudomonas	12	4
Shen 1	2019	Endotracheal	Direct	Pseudomonas aeruginosa	12		CoPS	9	3
Shen 1	2019	Endotracheal	Direct	Staphylococcus aureus	9		Klebsiella	7	2
Shen 1	2019	Endotracheal	Direct	Klebsiella pneumoniae	7		Enterococcus	2	1
Shen 1	2019	Endotracheal	Direct	Morganella morgannii	1		Morganella	1	0
Shen 1	2019	Endotracheal	Direct	Proteus mirabilis	1		Proteus	1	0
Shen 1	2019	Endotracheal	Direct	Xanthomonas maltophilia	1		Xanthomonas	1	0
Shen 1	2019	Endotracheal	Direct	Enterobacter cloacae	1		Enterobacter	1	0
Shen 1	2019	Endotracheal	Direct	Acinetobacter lwoffi	1		Streptococcus	1	0
Shen 1	2019	Endotracheal	Direct	Enterococcus faecalis	1		CoNS	1	0
Shen 1	2019	Endotracheal	Direct	Enterococcus faecium	1
Shen 1	2019	Endotracheal	Direct	Streptococcus mitis	1
Shen 1	2019	Endotracheal	Direct	Staphylococcus haemolyticus	1
Shen 2	2019	Endotracheal	Aspirates	Acinetobacter baumannii	31		Acinetobacter	31	5
Shen 2	2019	Endotracheal	Aspirates	Normal microbiota	26		Pseudomonas	13	4
Shen 2	2019	Endotracheal	Aspirates	Pseudomonas aeruginosa	12		Klebsiella	8	3
Shen 2	2019	Endotracheal	Aspirates	Klebsiella pneumoniae	7		CoPS	7	2
Shen 2	2019	Endotracheal	Aspirates	Staphylococcus aureus	7		Morganella	1	1
Shen 2	2019	Endotracheal	Aspirates	Morganella morgannii	1		Proteus	1	1
Shen 2	2019	Endotracheal	Aspirates	Proteus mirabilis	1		Xanthomonas	1	1
Shen 2	2019	Endotracheal	Aspirates	Xanthomonas maltophilia	1
Shen 2	2019	Endotracheal	Aspirates	Klebsiella oxytoca	1
Shen 2	2019	Endotracheal	Aspirates	Pseudomonas oryzihabitans	1
Shen 2	2019	Endotracheal	Aspirates	Filamentous fungi	1
Shin	2011	Endotracheal	Aspirates	MRSA	2		Stenotrophomonas	3	5
Shin	2011	Endotracheal	Aspirates	IRPA(P. aeruginosa)	2		CoPS	2	4
Shin	2011	Endotracheal	Aspirates	Stenotrophomonas maltophilia	3		Pseudomonas	2	4
Shin	2011	Endotracheal	Aspirates	Acinetobacter baumannii	1		Acinetobacter	1	3
Shin	2011	Endotracheal	Aspirates	Extended sepctrum B-lactamases	1
Singhai	2012	Endotracheal	Direct	K. pneumoniae	3		Klebsiella	3	5
Singhai	2012	Endotracheal	Direct	S. epidermidis	1		CoNS	1	4
Solomon	2009	Tracheostomy	Direct	Staphylococcus aureus	4		CoPS	4	5
Solomon	2009	Tracheostomy	Direct	Serratia marcescens	1		CoNS	4	5
Solomon	2009	Tracheostomy	Direct	Stenotrophomonas maltophilia	1		Escherichia	3	4
Solomon	2009	Tracheostomy	Direct	Diphtheroid bacteria	1		Pseudomonas	2	3
Solomon	2009	Tracheostomy	Direct	Proteus vulgaris	1		Streptococcus	2	3
Solomon	2009	Tracheostomy	Direct	Pseudomonas aeruginosa	2		Serratia	1	2
Solomon	2009	Tracheostomy	Direct	Candida albicans	1		Stenotrophomonas	1	2
Solomon	2009	Tracheostomy	Direct	Escherichia coli	3		Proteus	1	2
Solomon	2009	Tracheostomy	Direct	Enterococcus faecalis	1		Candida	1	2
Solomon	2009	Tracheostomy	Direct	CoNS	4		Enterococcus	1	2
Solomon	2009	Tracheostomy	Direct	Beta haemolytic streptococcus group B	2
Taj	2018	Endotracheal	Direct	Escherichia coli	3		Acinetobacter	6	5
Taj	2018	Endotracheal	Direct	Pseudomonas spp	2		Escherichia	3	4
Taj	2018	Endotracheal	Direct	Klebsiella spp	1		Pseudomonas	2	3
Taj	2018	Endotracheal	Direct	Acinetobacter spp.	6		Klebsiella	1	2
Thorarinsdottir 1	2020	Endotracheal	Aspirates	Enterococcus faeclias	10		Candida	104	5
Thorarinsdottir 1	2020	Endotracheal	Aspirates	Enterococcus faecium	5		Enterococcus	15	4
Thorarinsdottir 1	2020	Endotracheal	Aspirates	Staphylococcus aureus	15		CoPS	15	4
Thorarinsdottir 1	2020	Endotracheal	Aspirates	Staphylococcus epidermidis	2		Stenotrophomonas	7	3
Thorarinsdottir 1	2020	Endotracheal	Aspirates	Beta haemolytic streptococcus group B	1		Pseudomonas	5	2
Thorarinsdottir 1	2020	Endotracheal	Aspirates	Streptococcus pneumoniae	1		Haemophilus	5	2
Thorarinsdottir 1	2020	Endotracheal	Aspirates	Klebsiella spp.	4		Klebsiella	4	1
Thorarinsdottir 1	2020	Endotracheal	Aspirates	Stenotrophomonas maltophilia	7		Chryseobacterium	3	0
Thorarinsdottir 1	2020	Endotracheal	Aspirates	Pseudomonas aeruginosa	5		CoNS	2	0
Thorarinsdottir 1	2020	Endotracheal	Aspirates	Haemophilus influenzae	5		Streptococcus	2	0
Thorarinsdottir 1	2020	Endotracheal	Aspirates	Enterobacter cloacae	2		Enterobacter	2	0
Thorarinsdottir 1	2020	Endotracheal	Aspirates	Serratia marcescens	1		Escherichia	2	0
Thorarinsdottir 1	2020	Endotracheal	Aspirates	Escherichia coli	2		Serratia	1	0
Thorarinsdottir 1	2020	Endotracheal	Aspirates	Citrobacter freundii	1		Citrobacter	1	0
Thorarinsdottir 1	2020	Endotracheal	Aspirates	Chryseobacterium indologenes	3		Acinetobacter	1	0
Thorarinsdottir 1	2020	Endotracheal	Aspirates	Acinetobacter spp.	1
Thorarinsdottir 1	2020	Endotracheal	Aspirates	Other bacterial species	8
Thorarinsdottir 1	2020	Endotracheal	Aspirates	Candida spp.	52
Thorarinsdottir 1	2020	Endotracheal	Aspirates	Candida albicans	37
Thorarinsdottir 1	2020	Endotracheal	Aspirates	Candida dubliniensis	6
Thorarinsdottir 1	2020	Endotracheal	Aspirates	Candida parapsilosis	2
Thorarinsdottir 1	2020	Endotracheal	Aspirates	Candida tropicalis	2
Thorarinsdottir 1	2020	Endotracheal	Aspirates	Other Candida spp.	5
Thorarinsdottir 1	2020	Endotracheal	Aspirates	Yeast (not candida)	8
Thorarinsdottir 2	2020	Endotracheal	Direct	Staphylococcus aureus	5		Candida	56	5
Thorarinsdottir 2	2020	Endotracheal	Direct	Enterococcus faecalis	5		Enterococcus	7	4
Thorarinsdottir 2	2020	Endotracheal	Direct	Enterococcus facium	2		CoPS	5	3
Thorarinsdottir 2	2020	Endotracheal	Direct	Staphylococcus epidermidis	1		Pseudomonas	4	2
Thorarinsdottir 2	2020	Endotracheal	Direct	Pseudomonas aeruginosa	4		Stenotrophomonas	4	2
Thorarinsdottir 2	2020	Endotracheal	Direct	Stenotrophomonas maltophilia	4		Klebsiella	2	1
Thorarinsdottir 2	2020	Endotracheal	Direct	Klebsiella spp.	2		Chryseobacterium	2	1
Thorarinsdottir 2	2020	Endotracheal	Direct	Chryseobacterium indologenes	2		CoNS	1	0
Thorarinsdottir 2	2020	Endotracheal	Direct	Escherichia coli	1		Escherichia	1	0
Thorarinsdottir 2	2020	Endotracheal	Direct	Serratia marcescens	1		Serratia	1	0
Thorarinsdottir 2	2020	Endotracheal	Direct	Acinetobacter spp.	1		Acinetobacter	1	0
Thorarinsdottir 2	2020	Endotracheal	Direct	Citrobacter freundii	1		Citrobacter	1	0
Thorarinsdottir 2	2020	Endotracheal	Direct	Candida spp.	31
Thorarinsdottir 2	2020	Endotracheal	Direct	Candida albicans	24
Thorarinsdottir 2	2020	Endotracheal	Direct	Other yeast	1
Tsukahara 1	2022	Tracheostomy	Aspriates	Pseudomonas aeruginosa	5		Pseudomonas	5	5
Tsukahara 1	2022	Tracheostomy	Aspriates	MRSA	1		CoPS	1	4
Tsukahara 2	2022	Endotracheal	Aspriates	Pseudomonas aeruginosa	7		Pseudomonas	7	5
Tsukahara 2	2022	Endotracheal	Aspriates	Haemophilius influenzae	2		Haemophilus	2	4
Tsukahara 2	2022	Endotracheal	Aspriates	Pandoraea spp	1		CoPS	1	3
Tsukahara 2	2022	Endotracheal	Aspriates	Escherichia coli	1		Pandoraea	1	3
Tsukahara 2	2022	Endotracheal	Aspriates	Streptococcus pyogenes	1		Escherichia	1	3
Tsukahara 2	2022	Endotracheal	Aspriates	Aspergillus fumigatus	1		Asspergillus	1	3
Tsukahara 2	2022	Endotracheal	Aspriates	MRSA	1		Streptococcus	1	3
Tuteja	2022	Endotracheal	Aspirates	Stenotrophomonas maltophilia	6		Acinetobacter	11	5
Tuteja	2022	Endotracheal	Aspirates	Klebsiella spp	6		Klebsiella	6	4
Tuteja	2022	Endotracheal	Aspirates	Acinetobacter baumannii	11		Stenotrophomonas	6	4
Tuteja	2022	Endotracheal	Aspirates	Pseudomonas	1		Escherichia	3	3
Tuteja	2022	Endotracheal	Aspirates	Escherichia coli	3		Enterobacter	3	3
Tuteja	2022	Endotracheal	Aspirates	Enterobacter spp	3		Elizabethkingia	3	3
Tuteja	2022	Endotracheal	Aspirates	Achromobacter denitrificans	1		Pseudomonas	1	2
Tuteja	2022	Endotracheal	Aspirates	Elizabethkingia	3		CoNS	1	2
Tuteja	2022	Endotracheal	Aspirates	Staphylococcus epidermidis	1		Achromobacter	1	2
Tuteja	2022	Endotracheal	Aspirates	Serratia	1		Serratia	1	2
Vandecandelaere 1	2012	Endotracheal	Direct	Staphylococcus epidermidis	33		CoNS	60	5
Vandecandelaere 1	2012	Endotracheal	Direct	Staphylococcus aureus	12		Micrococcus	16	4
Vandecandelaere 1	2012	Endotracheal	Direct	Staphylococcus saprophyticus	13		Candida	15	3
Vandecandelaere 1	2012	Endotracheal	Direct	Staphylococcus haemolyticus	5		CoPS	12	2
Vandecandelaere 1	2012	Endotracheal	Direct	Staphylococcus homonis	4		Klebsiella	8	1
Vandecandelaere 1	2012	Endotracheal	Direct	Staphylococcus xylosus	5		Pseudomonas	6	0
Vandecandelaere 1	2012	Endotracheal	Direct	Other Staphylococci	1 to 3		Escherichia	6	0
Vandecandelaere 1	2012	Endotracheal	Direct	Enterococcus faecium	4		Enterococcus	4	0
Vandecandelaere 1	2012	Endotracheal	Direct	Other lactic acid bacteria	1 to 3		Bacillus	4	0
Vandecandelaere 1	2012	Endotracheal	Direct	Bacillus simplex	4
Vandecandelaere 1	2012	Endotracheal	Direct	Micrococcus luteus	16
Vandecandelaere 1	2012	Endotracheal	Direct	Other gram positive bacteria	1 to 3
Vandecandelaere 1	2012	Endotracheal	Direct	Klebsiella pneumoniae	4
Vandecandelaere 1	2012	Endotracheal	Direct	Klebsiella aerogenes	4
Vandecandelaere 1	2012	Endotracheal	Direct	Escherichia coli	6
Vandecandelaere 1	2012	Endotracheal	Direct	Other enterobacteriaceae	1 to 3
Vandecandelaere 1	2012	Endotracheal	Direct	Pseudomonas aeruginosa	6
Vandecandelaere 1	2012	Endotracheal	Direct	Other gram negative bacteria	1 to 3
Vandecandelaere 1	2012	Endotracheal	Direct	Canida albicans	10
Vandecandelaere 1	2012	Endotracheal	Direct	Candida spp.	5
Vandecandelaere 2	2013	Endotracheal	Direct	Staphylococcus epidermidis	14		CoNS	14	5
Vandecandelaere 2	2013	Endotracheal	Direct	Staphylococcus aureus	7		Micrococcus	9	4
Vandecandelaere 2	2013	Endotracheal	Direct	Micrococcus luteus	9		CoPS	6	3
Vandecandelaere 2	2013	Endotracheal	Direct	Pseudomonas aeruginosa	3		Candida	6	3
Vandecandelaere 2	2013	Endotracheal	Direct	Klebsiella aerogenes	4		Klebsiella	4	2
Vandecandelaere 2	2013	Endotracheal	Direct	Escherichia coli	4		Escherichia	4	2
Vandecandelaere 2	2013	Endotracheal	Direct	Candida albicans	6		Pseudomonas	3	1
Vasconcellos Severo	2023	Tracheostomy	Aspirates	Pseudomonas aerugionsa	25		Pseudomonas	25	5
Vasconcellos Severo	2023	Tracheostomy	Aspirates	Staphylococcus aureus	4		CoPS	4	4
Vasconcellos Severo	2023	Tracheostomy	Aspirates	Stenotrophomonas maltophilia	3		Stenotrophomonas	3	3
Vasconcellos Severo	2023	Tracheostomy	Aspirates	Klebsiella pneumoniae	2		Klebsiella	2	2
Vasconcellos Severo	2023	Tracheostomy	Aspirates	Morganella morgannii	2		Morganella	2	2
Vasconcellos Severo	2023	Tracheostomy	Aspirates	Serratia marcescens	2		Serratia	2	2
Vasconcellos Severo	2023	Tracheostomy	Aspirates	Acinetobacter baumannii	1		Proteus	2	2
Vasconcellos Severo	2023	Tracheostomy	Aspirates	Citrobacter freundii	1		Streptococcus	1	1
Vasconcellos Severo	2023	Tracheostomy	Aspirates	Haemophilus spp.	1		Acinetobacter	1	1
Vasconcellos Severo	2023	Tracheostomy	Aspirates	Proteus mirabilis	1		Citrobacter	1	1
Vasconcellos Severo	2023	Tracheostomy	Aspirates	Proteus penneri	1		Haemophilus	1	1
Vasconcellos Severo	2023	Tracheostomy	Aspirates	Streptococcus pneumoniae	1
Zorgani 1	2015	Endotracheal	Direct	Klebsiella pneumoniae	8		Klebsiella	8	5
Zorgani 1	2015	Endotracheal	Direct	Acinetobacter baumannii	6		Acinetobacter	6	4
Zorgani 1	2015	Endotracheal	Direct	Pseudomonas aeruginosa	5		Pseudomonas	5	3
Zorgani 1	2015	Endotracheal	Direct	Proteus mirabilis	1		Enterobacter	4	2
Zorgani 1	2015	Endotracheal	Direct	Enterobacter cloacae	4		Serratia	3	1
Zorgani 1	2015	Endotracheal	Direct	Serratia marcescens	3		Proteus	1
Zorgani 2	2015	Tracheostomy	Direct	Pseudomonas aeruginosa	4		Klebsiella	5	5
Zorgani 2	2015	Tracheostomy	Direct	Klebsiella pneumoniae	3		Pseudomonas	4	4
Zorgani 2	2015	Tracheostomy	Direct	Klebsiella ozaenae	2

## Sheet: Scoring Combined
Study	Akrami	Aly	Bello	Cader	Cifuentes	Chan	Charante	Danin	Dargahi	Duran	El Cheikh	Ferreira	Friedland	Garcia-Boyano	Gil-perotin	Golli	Gupta	Hotterbeekx	Ismail	Jadhav	Khatri	Khosravi	Lee	Maldiney	McCaleb	Mclaren	Mulla	Mulla 2	Naderifar	Phuaksaman	Pinheiro	Pons-Tomas	Raveendra	Sahoo	Saravanam	Scibik	Severo	Shen 1	Shen 2	Shin	Singhai	Solomon	Taj	Thorarinsdottir 1	Thorarinsdottir 2	Tsukahara 1	Tsukahara 2	Tuteja	Vandecandelaere 1
Tubing	ETT	ETT	ETT	TT	ETT	TT	ETT	ETT	ETT	ETT	TT	ETT	ETT	TT	ETT	ETT	ETT	ETT	ETT	ETT	ETT	ETT	ETT	ETT	TT	TT	ETT	TT	ETT	TT	ETT	TT	TT	TT	TT	TT	TT	ETT	ETT	ETT	ETT	TT	ETT	ETT	ETT	TT	ETT	ETT	ETT
Sampling	Direct	Aspirates	Aspirates	Direct	Direct	Direct	Direct	Direct	Aspirates	Aspirates	Aspirates	Aspirates	Direct	Aspirates	Aspirates	Aspirates	Direct	Direct	Aspirates	Aspirates	Direct	Direct	Aspirates	Direct	Aspirates	Aspirates	Direct	Direct	Aspirates	Aspirates	Aspirates	Aspirates	Direct	Aspirates	Direct	Direct	Aspirates	Direct	Aspirates	Aspirates	Direcy	Direct	Direct	Aspirates	Direct	Aspirates	Aspirates	Aspirates	Direct
Pseudomonas	3	4	3	5	3	5	0	5	3	4	5	5	3	5	3	1	0	3	4	3	3	4	4	0	4	4	5	5	0	5	3	5	3	3	5	1	5	4	4	4	0	3	3	2	2	5	5	2	0
Klebsiella	5	5	2	3	3	4	1	0	4	3	2	2	4	1	0	5	4	0	5	4	4	0	0	0	0	1	3	4	5	2	5	0	5	0	1	4	2	2	3	0	5	0	2	1	1	0	0	4	1
CoPS	0	4	4	1	1	4	0	2	1	1	4	0	3	4	2	4	5	0	1	2	1	2	5	2	5	5	0	0	0	2	4	4	2	1	0	5	4	3	2	4	0	5	0	4	3	4	3	0	2
Acinetobacter	1	0	5	4	0	4	0	0	2	5	0	3	0	0	4	2	0	0	1	5	5	0	4	0	0	0	4	4	0	3	4	0	4	4	0	0	1	5	5	3	0	0	5	0	0	0	0	5	0
CoNS	0	4	0	2	0	5	4	3	0	0	0	2	5	0	0	3	3	4	3	0	0	3	0	5	0	0	0	0	0	0	0	0	0	0	4	4	0	0	0	0	4	5	0	0	0	0	0	2	5
Candida	0	0	0	0	5	3	5	1	0	0	0	1	0	0	5	0	0	5	2	0	0	0	0	3	0	0	0	0	0	0	5	0	0	5	0	4	0	0	0	0	0	2	0	5	5	0	0	0	3
Escherichia	4	0	1	1	4	0	0	0	0	2	0	0	3	2	0	0	0	1	1	1	2	2	0	1	0	0	2	0	4	0	3	0	1	0	2	2	0	0	0	0	0	4	4	0	0	0	3	3	0
Streptococcus	0	4	0	0	0	5	3	4	5	0	0	4	0	0	0	0	0	0	0	0	0	0	0	1	1	0	0	0	0	0	0	3	0	0	3	3	1	0	0	0	0	3	0	0	0	0	3	0	0
Stenotrophomonas	0	0	0	0	1	5	0	0	0	0	0	0	0	0	0	0	0	0	0	0	0	0	0	0	3	2	0	0	0	0	0	0	0	0	0	0	3	0	0	5	0	2	0	3	2	0	0	4	0
Enterococcus	0	0	0	0	0	4	2	2	0	0	0	0	0	0	0	0	0	2	0	0	0	0	0	4	0	0	0	0	0	0	0	0	0	0	0	0	0	1	0	0	0	2	0	4	4	0	0	0	0
Enterobacter	0	0	0	0	0	0	0	0	0	0	0	0	0	0	0	0	0	0	1	0	0	5	0	0	0	0	1	0	0	0	4	0	0	0	0	2	0	0	0	0	0	0	0	0	0	0	0	3	0
Serratia	1	0	0	0	0	0	0	0	0	0	0	0	0	3	0	0	0	0	1	0	0	0	0	0	2	0	0	0	0	0	0	0	0	0	0	0	2	0	0	0	0	2	0	0	0	0	0	2	0
Haemophilus	0	0	0	0	0	0	0	0	0	0	0	0	0	0	0	0	0	0	0	0	0	0	0	0	0	3	0	0	0	0	0	2	0	0	0	0	1	0	0	0	0	0	0	2	0	0	4	0	0
Micrococcus	0	0	0	0	0	3	0	0	0	0	0	0	0	0	0	0	1	0	0	0	0	0	0	0	0	0	0	0	0	0	0	0	0	0	0	0	0	0	0	0	0	0	0	0	0	0	0	0	4
Proteus	0	0	0	1	1	3	0	0	0	0	0	0	0	0	0	0	0	0	0	0	0	1	0	0	0	0	0	0	2	0	0	0	0	0	0	0	2	0	1	0	0	2	0	0	0	0	0	0	0
Citrobacter	2	0	0	0	1	0	0	0	0	0	0	0	0	0	0	0	2	0	0	0	0	0	0	0	0	0	0	0	0	0	3	0	0	0	0	0	1	0	0	0	0	0	0	0	0	0	0	0	0
Morganella	0	0	0	0	0	0	0	0	0	0	3	0	0	0	0	0	0	0	0	0	0	0	0	0	0	0	0	0	0	4	0	0	0	0	0	0	2	0	1	0	0	0	0	0	0	0	0	0	0
Elizabethkingia	0	0	0	0	0	3	0	0	0	0	0	0	0	0	0	0	0	0	0	0	0	0	0	0	0	0	0	0	0	0	0	0	0	0	0	0	0	0	0	0	0	0	0	0	0	0	0	3	0
Achromobacter	0	0	0	0	0	3	0	0	0	0	0	0	0	0	0	0	0	0	0	0	0	0	0	0	0	0	0	0	0	0	0	0	0	0	0	0	0	0	0	0	0	0	0	0	0	0	0	2	0
Aspergillus	0	0	0	0	0	0	0	0	0	0	0	0	0	0	0	0	0	0	0	0	0	0	0	0	0	0	0	0	0	0	0	0	0	2	0	0	0	0	0	0	0	0	0	0	0	0	3	0	0
Corynebacterium	0	0	0	0	0	5	0	0	0	0	0	0	0	0	0	0	0	0	0	0	0	0	0	0	0	0	0	0	0	0	0	0	0	0	0	0	0	0	0	0	0	0	0	0	0	0	0	0	0
Chryseobacterium	0	0	0	0	0	0	0	0	0	0	0	0	0	0	0	0	0	0	0	0	0	0	0	0	0	0	0	0	0	0	3	0	0	0	0	0	0	0	0	0	0	0	0	0	1	0	0	0	0
Neisseria	0	0	0	0	0	4	0	0	0	0	0	0	0	0	0	0	0	0	0	0	0	0	0	0	0	0	0	0	0	0	0	0	0	0	0	0	0	0	0	0	0	0	0	0	0	0	0	0	0
Moraxella	0	0	0	0	1	0	0	0	0	0	0	0	0	0	0	0	0	0	0	0	0	0	0	0	0	0	0	0	0	0	0	3	0	0	0	0	0	0	0	0	0	0	0	0	0	0	0	0	0
Nakaseomyces	0	0	0	0	2	0	0	0	0	0	0	0	0	0	0	0	0	3	0	0	0	0	0	0	0	0	0	0	0	0	0	0	0	0	0	0	0	0	0	0	0	0	0	0	0	0	0	0	0
Pandoraea	0	0	0	0	0	0	0	0	0	0	0	0	0	0	0	0	0	0	0	0	0	0	0	0	0	0	0	0	0	0	0	0	0	0	0	0	0	0	0	0	0	0	0	0	0	0	3	0	0
Providencia	0	0	0	0	0	3	0	0	0	0	0	0	0	0	0	0	0	0	0	0	0	0	0	0	0	0	0	0	0	0	0	0	0	0	0	0	0	0	0	0	0	0	0	0	0	0	0	0	0
Raoultella	0	0	0	0	1	0	0	0	0	0	0	0	0	0	0	0	0	0	0	0	0	0	0	0	0	0	0	0	0	0	3	0	0	0	0	0	0	0	0	0	0	0	0	0	0	0	0	0	0
Salmonella	0	0	0	0	0	0	0	0	0	0	0	0	0	0	0	0	0	0	0	0	0	0	0	0	0	0	0	0	3	0	0	0	0	0	0	0	0	0	0	0	0	0	0	0	0	0	0	0	0
Xanthomonas	0	0	0	0	0	0	0	0	0	0	0	0	0	0	0	0	0	0	0	0	0	0	0	0	0	0	0	0	0	0	0	0	0	0	0	0	0	0	1	0	0	0	0	0	0	0	0	0	0
[truncated: 6 more columns]

## Sheet: ETT
Study	Akrami	Aly	Bello	Cifuentes	Charante	Danin	Dargahi	Duran	Ferreira	Friedland	Gil-perotin	Golli	Gupta	Hotterbeekx	Ismail	Jadhav	Khatri	Khosravi	Lee	Maldiney	Mulla	Naderifar	Pinheiro	Shen 1	Shen 2	Shin	Singhai	Taj	Thorarinsdottir 1	Thorarinsdottir 2	Tsukahara 2	Tuteja	Vandecandelaere 1	Vandecandelaere 2	Yu	Zorgani 1
Tubing	ETT	ETT	ETT	ETT	ETT	ETT	ETT	ETT	ETT	ETT	ETT	ETT	ETT	ETT	ETT	ETT	ETT	ETT	ETT	ETT	ETT	ETT	ETT	ETT	ETT	ETT	ETT	ETT	ETT	ETT	ETT	ETT	ETT	ETT	ETT	ETT
Sampling	Direct	Aspirates	Aspirates	Direct	Direct	Direct	Aspirates	Aspirates	Aspirates	Direct	Aspirates	Aspirates	Direct	Direct	Aspirates	Aspirates	Direct	Direct	Aspirates	Direct	Direct	Aspirates	Aspirates	Direct	Aspirates	Aspirates	Direct	Direct	Aspirates	Direct	Aspirates	Aspirates	Direct	Direct	Aspirates	Direct
Pseudomonas	3	4	3	3	0	5	3	4	5	3	3	1	0	3	4	3	3	4	4	0	5	0	3	4	4	4	0	3	2	2	5	2	0	1	4	3	2.77778	Pseudomonas
Klebsiella	5	5	2	3	1	0	4	3	2	4	0	5	4	0	5	4	4	0	0	0	3	5	5	2	3	0	5	2	1	1	0	4	1	2	5	5	2.63889	Klebsiella
CoPS	0	4	4	1	0	2	1	1	0	3	2	4	5	0	1	2	1	2	5	2	0	0	4	3	2	4	0	0	4	3	3	0	2	3	2	0	1.94444	CoPS
Acinetobacter	1	0	5	0	0	0	2	5	3	0	4	2	0	0	1	5	5	0	4	0	4	0	4	5	5	3	0	5	0	0	0	5	0	0	3	4	2.08333	Acinetobacter
CoNS	0	4	0	0	4	3	0	0	2	5	0	3	3	4	3	0	0	3	0	5	0	0	0	0	0	0	4	0	0	0	0	2	5	5	0	0	1.52778	CoNS
Candida	0	0	0	5	5	1	0	0	1	0	5	0	0	5	2	0	0	0	0	3	0	0	5	0	0	0	0	0	5	5	0	0	3	3	2	0	1.38889	Candida
Escherichia	4	0	1	4	0	0	0	2	0	3	0	0	0	1	1	1	2	2	0	1	2	4	3	0	0	0	0	4	0	0	3	3	0	2	0	0	1.19444	Escherichia
Streptococcus	0	4	0	0	3	4	5	0	4	0	0	0	0	0	0	0	0	0	0	1	0	0	0	0	0	0	0	0	0	0	3	0	0	0	0	0	0.666667	Streptococcus
Stenotrophomonas	0	0	0	1	0	0	0	0	0	0	0	0	0	0	0	0	0	0	0	0	0	0	0	0	0	5	0	0	3	2	0	4	0	0	1	0	0.444444	Stenotrophomonas
Enterococcus	0	0	0	0	2	2	0	0	0	0	0	0	0	2	0	0	0	0	0	4	0	0	0	1	0	0	0	0	4	4	0	0	0	0	1	0	0.555556	Enterococcus
Enterobacter	0	0	0	0	0	0	0	0	0	0	0	0	0	0	1	0	0	5	0	0	1	0	4	0	0	0	0	0	0	0	0	3	0	0	0	2	0.444444	Enterobacter
Serratia	1	0	0	0	0	0	0	0	0	0	0	0	0	0	1	0	0	0	0	0	0	0	0	0	0	0	0	0	0	0	0	2	0	0	0	1	0.138889	Serratia
Haemophilus	0	0	0	0	0	0	0	0	0	0	0	0	0	0	0	0	0	0	0	0	0	0	0	0	0	0	0	0	2	0	4	0	0	0	0	0	0.166667	Haemophilus
Micrococcus	0	0	0	0	0	0	0	0	0	0	0	0	1	0	0	0	0	0	0	0	0	0	0	0	0	0	0	0	0	0	0	0	4	4	0	0	0.25	Micrococcus
Proteus	0	0	0	1	0	0	0	0	0	0	0	0	0	0	0	0	0	1	0	0	0	2	0	0	1	0	0	0	0	0	0	0	0	0	0	0	0.138889	Proteus
Citrobacter	2	0	0	1	0	0	0	0	0	0	0	0	2	0	0	0	0	0	0	0	0	0	3	0	0	0	0	0	0	0	0	0	0	0	0	0	0.222222	Citrobacter
Morganella	0	0	0	0	0	0	0	0	0	0	0	0	0	0	0	0	0	0	0	0	0	0	0	0	1	0	0	0	0	0	0	0	0	0	0	0	0.0277778	Morganella
Elizabethkingia	0	0	0	0	0	0	0	0	0	0	0	0	0	0	0	0	0	0	0	0	0	0	0	0	0	0	0	0	0	0	0	3	0	0	0	0	0.0833333	Elizabethkingia
Achromobacter	0	0	0	0	0	0	0	0	0	0	0	0	0	0	0	0	0	0	0	0	0	0	0	0	0	0	0	0	0	0	0	2	0	0	0	0	0.0555556	Achromobacter
Aspergillus	0	0	0	0	0	0	0	0	0	0	0	0	0	0	0	0	0	0	0	0	0	0	0	0	0	0	0	0	0	0	3	0	0	0	0	0	0.0833333	Aspergillus
Corynebacterium	0	0	0	0	0	0	0	0	0	0	0	0	0	0	0	0	0	0	0	0	0	0	0	0	0	0	0	0	0	0	0	0	0	0	0	0	0	Corynebacterium
Chryseobacterium	0	0	0	0	0	0	0	0	0	0	0	0	0	0	0	0	0	0	0	0	0	0	3	0	0	0	0	0	0	1	0	0	0	0	0	0	0.111111	Chryseobacterium
Neisseria	0	0	0	0	0	0	0	0	0	0	0	0	0	0	0	0	0	0	0	0	0	0	0	0	0	0	0	0	0	0	0	0	0	0	0	0	0	Neisseria
Moraxella	0	0	0	1	0	0	0	0	0	0	0	0	0	0	0	0	0	0	0	0	0	0	0	0	0	0	0	0	0	0	0	0	0	0	0	0	0.0277778	Moraxella
Nakaseomyces	0	0	0	2	0	0	0	0	0	0	0	0	0	3	0	0	0	0	0	0	0	0	0	0	0	0	0	0	0	0	0	0	0	0	0	0	0.138889	Nakaseomyces
Pandoraea	0	0	0	0	0	0	0	0	0	0	0	0	0	0	0	0	0	0	0	0	0	0	0	0	0	0	0	0	0	0	3	0	0	0	0	0	0.0833333	Pandoraea
Providencia	0	0	0	0	0	0	0	0	0	0	0	0	0	0	0	0	0	0	0	0	0	0	0	0	0	0	0	0	0	0	0	0	0	0	0	0	0	Providencia
Raoultella	0	0	0	1	0	0	0	0	0	0	0	0	0	0	0	0	0	0	0	0	0	0	3	0	0	0	0	0	0	0	0	0	0	0	0	0	0.111111	Raoultella
Salmonella	0	0	0	0	0	0	0	0	0	0	0	0	0	0	0	0	0	0	0	0	0	3	0	0	0	0	0	0	0	0	0	0	0	0	0	0	0.0833333	Salmonella
Xanthomonas	0	0	0	0	0	0	0	0	0	0	0	0	0	0	0	0	0	0	0	0	0	0	0	0	1	0	0	0	0	0	0	0	0	0	0	0	0.0277778	Xanthomonas

## Sheet: TT
Study	Cader	Chan	El Cheikh	Garcia-Boyano	McCaleb	Mclaren	Mulla 2	Phuaksaman	Pons-Tomas	Raveendra	Sahoo	Saravanam	Scibik	Severo	Solomon	Tsukahara 1	Vedhapoodi	Zorgani 2
Tubing	TT	TT	TT	TT	TT	TT	TT	TT	TT	TT	TT	TT	TT	TT	TT	TT	TT	TT
Sampling	Direct	Direct	Aspirates	Aspirates	Aspirates	Aspirates	Direct	Aspirates	Aspirates	Direct	Aspirates	Direct	Direct	Aspirates	Direct	Aspirates	Aspirates	Direct
Pseudomonas	5	5	5	5	4	4	5	5	5	3	3	5	1	5	3	5	5	4	4.27778	Pseudomonas
Klebsiella	3	4	2	1	0	1	4	2	0	5	0	1	4	2	0	0	4	5	2.11111	Klebsiella
CoPS	1	4	4	4	5	5	0	2	4	2	1	0	5	4	5	4	2	0	2.88889	CoPS
Acinetobacter	4	4	0	0	0	0	4	3	0	4	4	0	0	1	0	0	0	0	1.33333	Acinetobacter
CoNS	2	5	0	0	0	0	0	0	0	0	0	4	4	0	5	0	0	0	1.11111	CoNS
Candida	0	3	0	0	0	0	0	0	0	0	5	0	4	0	2	0	0	0	0.777778	Candida
Escherichia	1	0	0	2	0	0	0	0	0	1	0	2	2	0	4	0	0	0	0.666667	Escherichia
Streptococcus	0	5	0	0	1	0	0	0	3	0	0	3	3	1	3	0	0	0	1.05556	Streptococcus
Stenotrophomonas	0	5	0	0	3	2	0	0	0	0	0	0	0	3	2	0	0	0	0.833333	Stenotrophomonas
Enterococcus	0	4	0	0	0	0	0	0	0	0	0	0	0	0	2	0	3	0	0.5	Enterococcus
Enterobacter	0	0	0	0	0	0	0	0	0	0	0	0	2	0	0	0	0	0	0.111111	Enterobacter
Serratia	0	0	0	3	2	0	0	0	0	0	0	0	0	2	2	0	0	0	0.5	Serratia
Haemophilus	0	0	0	0	0	3	0	0	2	0	0	0	0	1	0	0	0	0	0.333333	Haemophilus
Micrococcus	0	3	0	0	0	0	0	0	0	0	0	0	0	0	0	0	0	0	0.166667	Micrococcus
Proteus	1	3	0	0	0	0	0	0	0	0	0	0	0	2	2	0	0	0	0.444444	Proteus
Citrobacter	0	0	0	0	0	0	0	0	0	0	0	0	0	1	0	0	3	0	0.222222	Citrobacter
Morganella	0	0	3	0	0	0	0	4	0	0	0	0	0	2	0	0	0	0	0.5	Morganella
Elizabethkingia	0	3	0	0	0	0	0	0	0	0	0	0	0	0	0	0	0	0	0.166667	Elizabethkingia
Achromobacter	0	3	0	0	0	0	0	0	0	0	0	0	0	0	0	0	0	0	0.166667	Achromobacter
Aspergillus	0	0	0	0	0	0	0	0	0	0	2	0	0	0	0	0	0	0	0.111111	Aspergillus
Corynebacterium	0	5	0	0	0	0	0	0	0	0	0	0	0	0	0	0	0	0	0.277778	Corynebacterium
Chryseobacterium	0	0	0	0	0	0	0	0	0	0	0	0	0	0	0	0	0	0	0	Chryseobacterium
Neisseria	0	4	0	0	0	0	0	0	0	0	0	0	0	0	0	0	0	0	0.222222	Neisseria
Moraxella	0	0	0	0	0	0	0	0	3	0	0	0	0	0	0	0	0	0	0.166667	Moraxella
Nakaseomyces	0	0	0	0	0	0	0	0	0	0	0	0	0	0	0	0	0	0	0	Nakaseomyces
Pandoraea	0	0	0	0	0	0	0	0	0	0	0	0	0	0	0	0	0	0	0	Pandoraea
Providencia	0	3	0	0	0	0	0	0	0	0	0	0	0	0	0	0	0	0	0.166667	Providencia
Raoultella	0	0	0	0	0	0	0	0	0	0	0	0	0	0	0	0	0	0	0	Raoultella
Salmonella	0	0	0	0	0	0	0	0	0	0	0	0	0	0	0	0	0	0	0	Salmonella
Xanthomonas	0	0	0	0	0	0	0	0	0	0	0	0	0	0	0	0	0	0	0	Xanthomonas
																			3.55556

## Sheet: Aspirates
Study	Aly	Bello	Dargahi	Duran	El Cheikh	Ferreira	Garcia-Boyano	Gil-perotin	Golli	Ismail	Jadhav	Lee	McCaleb	Mclaren	Naderifar	Phuaksaman	Pinheiro	Pons-Tomas	Sahoo	Severo	Shen 2	Shin	Thorarinsdottir 1	Tsukahara 1	Tsukahara 2	Tuteja	Vedhapoodi	Yu
Tubing	ETT	ETT	ETT	ETT	TT	ETT	TT	ETT	ETT	ETT	ETT	ETT	TT	TT	ETT	TT	ETT	TT	TT	TT	ETT	ETT	ETT	TT	ETT	ETT	TT	ETT
Sampling	Aspirates	Aspirates	Aspirates	Aspirates	Aspirates	Aspirates	Aspirates	Aspirates	Aspirates	Aspirates	Aspirates	Aspirates	Aspirates	Aspirates	Aspirates	Aspirates	Aspirates	Aspirates	Aspirates	Aspirates	Aspirates	Aspirates	Aspirates	Aspirates	Aspirates	Aspirates	Aspirates	Aspirates
Pseudomonas	4	3	3	4	5	5	5	3	1	4	3	4	4	4	0	5	3	5	3	5	4	4	2	5	5	2	5	4	3.71429	Pseudomonas
Klebsiella	5	2	4	3	2	2	1	0	5	5	4	0	0	1	5	2	5	0	0	2	3	0	1	0	0	4	4	5	2.32143	Klebsiella
CoPS	4	4	1	1	4	0	4	2	4	1	2	5	5	5	0	2	4	4	1	4	2	4	4	4	3	0	2	2	2.78571	CoPS
Acinetobacter	0	5	2	5	0	3	0	4	2	1	5	4	0	0	0	3	4	0	4	1	5	3	0	0	0	5	0	3	2.10714	Acinetobacter
CoNS	4	0	0	0	0	2	0	0	3	3	0	0	0	0	0	0	0	0	0	0	0	0	0	0	0	2	0	0	0.5	CoNS
Candida	0	0	0	0	0	1	0	5	0	2	0	0	0	0	0	0	5	0	5	0	0	0	5	0	0	0	0	2	0.892857	Candida
Escherichia	0	1	0	2	0	0	2	0	0	1	1	0	0	0	4	0	3	0	0	0	0	0	0	0	3	3	0	0	0.714286	Escherichia
Streptococcus	4	0	5	0	0	4	0	0	0	0	0	0	1	0	0	0	0	3	0	1	0	0	0	0	3	0	0	0	0.75	Streptococcus
Stenotrophomonas	0	0	0	0	0	0	0	0	0	0	0	0	3	2	0	0	0	0	0	3	0	5	3	0	0	4	0	1	0.75	Stenotrophomonas
Enterococcus	0	0	0	0	0	0	0	0	0	0	0	0	0	0	0	0	0	0	0	0	0	0	4	0	0	0	3	1	0.285714	Enterococcus
Enterobacter	0	0	0	0	0	0	0	0	0	1	0	0	0	0	0	0	4	0	0	0	0	0	0	0	0	3	0	0	0.285714	Enterobacter
Serratia	0	0	0	0	0	0	3	0	0	1	0	0	2	0	0	0	0	0	0	2	0	0	0	0	0	2	0	0	0.357143	Serratia
Haemophilus	0	0	0	0	0	0	0	0	0	0	0	0	0	3	0	0	0	2	0	1	0	0	2	0	4	0	0	0	0.428571	Haemophilus
Micrococcus	0	0	0	0	0	0	0	0	0	0	0	0	0	0	0	0	0	0	0	0	0	0	0	0	0	0	0	0	0	Micrococcus
Proteus	0	0	0	0	0	0	0	0	0	0	0	0	0	0	2	0	0	0	0	2	1	0	0	0	0	0	0	0	0.178571	Proteus
Citrobacter	0	0	0	0	0	0	0	0	0	0	0	0	0	0	0	0	3	0	0	1	0	0	0	0	0	0	3	0	0.25	Citrobacter
Morganella	0	0	0	0	3	0	0	0	0	0	0	0	0	0	0	4	0	0	0	2	1	0	0	0	0	0	0	0	0.357143	Morganella
Elizabethkingia	0	0	0	0	0	0	0	0	0	0	0	0	0	0	0	0	0	0	0	0	0	0	0	0	0	3	0	0	0.107143	Elizabethkingia
Achromobacter	0	0	0	0	0	0	0	0	0	0	0	0	0	0	0	0	0	0	0	0	0	0	0	0	0	2	0	0	0.0714286	Achromobacter
Aspergillus	0	0	0	0	0	0	0	0	0	0	0	0	0	0	0	0	0	0	2	0	0	0	0	0	3	0	0	0	0.178571	Aspergillus
Corynebacterium	0	0	0	0	0	0	0	0	0	0	0	0	0	0	0	0	0	0	0	0	0	0	0	0	0	0	0	0	0	Corynebacterium
Chryseobacterium	0	0	0	0	0	0	0	0	0	0	0	0	0	0	0	0	3	0	0	0	0	0	0	0	0	0	0	0	0.107143	Chryseobacterium
Neisseria	0	0	0	0	0	0	0	0	0	0	0	0	0	0	0	0	0	0	0	0	0	0	0	0	0	0	0	0	0	Neisseria
Moraxella	0	0	0	0	0	0	0	0	0	0	0	0	0	0	0	0	0	3	0	0	0	0	0	0	0	0	0	0	0.107143	Moraxella
Nakaseomyces	0	0	0	0	0	0	0	0	0	0	0	0	0	0	0	0	0	0	0	0	0	0	0	0	0	0	0	0	0	Nakaseomyces
Pandoraea	0	0	0	0	0	0	0	0	0	0	0	0	0	0	0	0	0	0	0	0	0	0	0	0	3	0	0	0	0.107143	Pandoraea
Providencia	0	0	0	0	0	0	0	0	0	0	0	0	0	0	0	0	0	0	0	0	0	0	0	0	0	0	0	0	0	Providencia
Raoultella	0	0	0	0	0	0	0	0	0	0	0	0	0	0	0	0	3	0	0	0	0	0	0	0	0	0	0	0	0.107143	Raoultella
Salmonella	0	0	0	0	0	0	0	0	0	0	0	0	0	0	3	0	0	0	0	0	0	0	0	0	0	0	0	0	0.107143	Salmonella
Xanthomonas	0	0	0	0	0	0	0	0	0	0	0	0	0	0	0	0	0	0	0	0	1	0	0	0	0	0	0	0	0.0357143	Xanthomonas

## Sheet: Direct
Study	Akrami	Cader	Cifuentes	Chan	Charante	Danin	Friedland	Gupta	Hotterbeekx	Khatri	Khosravi	Maldiney	Mulla	Mulla 2	Raveendra	Saravanam	Scibik	Shen 1	Singhai	Solomon	Taj	Thorarinsdottir 2	Vandecandelaere 1	Vandecandelaere 2	Zorgani 1	Zorgani 2
Tubing	ETT	TT	ETT	TT	ETT	ETT	ETT	ETT	ETT	ETT	ETT	ETT	ETT	TT	TT	TT	TT	ETT	ETT	TT	ETT	ETT	ETT	ETT	ETT	TT
Sampling	Direct	Direct	Direct	Direct	Direct	Direct	Direct	Direct	Direct	Direct	Direct	Direct	Direct	Direct	Direct	Direct	Direct	Direct	Direcy	Direct	Direct	Direct	Direct	Direct	Direct	Direct
Pseudomonas	3	5	3	5	0	5	3	0	3	3	4	0	5	5	3	5	1	4	0	3	3	2	0	1	3	4	2.80769	Pseudomonas
Klebsiella	5	3	3	4	1	0	4	4	0	4	0	0	3	4	5	1	4	2	5	0	2	1	1	2	5	5	2.61538	Klebsiella
CoPS	0	1	1	4	0	2	3	5	0	1	2	2	0	0	2	0	5	3	0	5	0	3	2	3	0	0	1.69231	CoPS
Acinetobacter	1	4	0	4	0	0	0	0	0	5	0	0	4	4	4	0	0	5	0	0	5	0	0	0	4	0	1.53846	Acinetobacter
CoNS	0	2	0	5	4	3	5	3	4	0	3	5	0	0	0	4	4	0	4	5	0	0	5	5	0	0	2.34615	CoNS
Candida	0	0	5	3	5	1	0	0	5	0	0	3	0	0	0	0	4	0	0	2	0	5	3	3	0	0	1.5	Candida
Escherichia	4	1	4	0	0	0	3	0	1	2	2	1	2	0	1	2	2	0	0	4	4	0	0	2	0	0	1.34615	Escherichia
Streptococcus	0	0	0	5	3	4	0	0	0	0	0	1	0	0	0	3	3	0	0	3	0	0	0	0	0	0	0.846154	Streptococcus
Stenotrophomonas	0	0	1	5	0	0	0	0	0	0	0	0	0	0	0	0	0	0	0	2	0	2	0	0	0	0	0.384615	Stenotrophomonas
Enterococcus	0	0	0	4	2	2	0	0	2	0	0	4	0	0	0	0	0	1	0	2	0	4	0	0	0	0	0.807692	Enterococcus
Enterobacter	0	0	0	0	0	0	0	0	0	0	5	0	1	0	0	0	2	0	0	0	0	0	0	0	2	0	0.384615	Enterobacter
Serratia	1	0	0	0	0	0	0	0	0	0	0	0	0	0	0	0	0	0	0	2	0	0	0	0	1	0	0.153846	Serratia
Haemophilus	0	0	0	0	0	0	0	0	0	0	0	0	0	0	0	0	0	0	0	0	0	0	0	0	0	0	0	Haemophilus
Micrococcus	0	0	0	3	0	0	0	1	0	0	0	0	0	0	0	0	0	0	0	0	0	0	4	4	0	0	0.461538	Micrococcus
Proteus	0	1	1	3	0	0	0	0	0	0	1	0	0	0	0	0	0	0	0	2	0	0	0	0	0	0	0.307692	Proteus
Citrobacter	2	0	1	0	0	0	0	2	0	0	0	0	0	0	0	0	0	0	0	0	0	0	0	0	0	0	0.192308	Citrobacter
Morganella	0	0	0	0	0	0	0	0	0	0	0	0	0	0	0	0	0	0	0	0	0	0	0	0	0	0	0	Morganella
Elizabethkingia	0	0	0	3	0	0	0	0	0	0	0	0	0	0	0	0	0	0	0	0	0	0	0	0	0	0	0.115385	Elizabethkingia
Achromobacter	0	0	0	3	0	0	0	0	0	0	0	0	0	0	0	0	0	0	0	0	0	0	0	0	0	0	0.115385	Achromobacter
Aspergillus	0	0	0	0	0	0	0	0	0	0	0	0	0	0	0	0	0	0	0	0	0	0	0	0	0	0	0	Aspergillus
Corynebacterium	0	0	0	5	0	0	0	0	0	0	0	0	0	0	0	0	0	0	0	0	0	0	0	0	0	0	0.192308	Corynebacterium
Chryseobacterium	0	0	0	0	0	0	0	0	0	0	0	0	0	0	0	0	0	0	0	0	0	1	0	0	0	0	0.0384615	Chryseobacterium
Neisseria	0	0	0	4	0	0	0	0	0	0	0	0	0	0	0	0	0	0	0	0	0	0	0	0	0	0	0.153846	Neisseria
Moraxella	0	0	1	0	0	0	0	0	0	0	0	0	0	0	0	0	0	0	0	0	0	0	0	0	0	0	0.0384615	Moraxella
Nakaseomyces	0	0	2	0	0	0	0	0	3	0	0	0	0	0	0	0	0	0	0	0	0	0	0	0	0	0	0.192308	Nakaseomyces
Pandoraea	0	0	0	0	0	0	0	0	0	0	0	0	0	0	0	0	0	0	0	0	0	0	0	0	0	0	0	Pandoraea
Providencia	0	0	0	3	0	0	0	0	0	0	0	0	0	0	0	0	0	0	0	0	0	0	0	0	0	0	0.115385	Providencia
Raoultella	0	0	1	0	0	0	0	0	0	0	0	0	0	0	0	0	0	0	0	0	0	0	0	0	0	0	0.0384615	Raoultella
Salmonella	0	0	0	0	0	0	0	0	0	0	0	0	0	0	0	0	0	0	0	0	0	0	0	0	0	0	0	Salmonella
Xanthomonas	0	0	0	0	0	0	0	0	0	0	0	0	0	0	0	0	0	0	0	0	0	0	0	0	0	0	0	Xanthomonas

## Sheet: Ranking EvT
	ENDOTRACHEAL					TRACHEOSTOMY
		2.77778	Pseudomonas	1			4.27778	Pseudomonas	1
		2.63889	Klebsiella	2			2.88889	CoPS	2
		2.08333	Acinetobacter	3			2.11111	Klebsiella	3
		1.94444	CoPS	4			1.33333	Acinetobacter	4
		1.52778	CoNS	5			1.11111	CoNS	5
		1.38889	Candida	6			1.05556	Streptococcus	6
		1.19444	Escherichia	7			0.833333	Stenotrophomonas	7
		0.666667	Streptococcus	8			0.777778	Candida	8
		0.555556	Enterococcus	9			0.666667	Escherichia	9
		0.444444	Enterobacter	10.5			0.5	Enterococcus	11
		0.444444	Stenotrophomonas	10.5			0.5	Morganella	11
		0.25	Micrococcus	12			0.5	Serratia	11
		0.222222	Citrobacter	13			0.444444	Proteus	13
		0.166667	Haemophilus	14			0.333333	Haemophilus	14
		0.138889	Nakaseomyces	16			0.277778	Corynebacterium	15
		0.138889	Proteus	16			0.222222	Citrobacter	16.5
		0.138889	Serratia	16			0.222222	Neisseria	16.5
		0.111111	Chryseobacterium	18.5			0.166667	Achromobacter	20
		0.111111	Raoultella	18.5			0.166667	Elizabethkingia	20
		0.0833333	Aspergillus	21.5			0.166667	Micrococcus	20
		0.0833333	Elizabethkingia	21.5			0.166667	Moraxella	20
		0.0833333	Pandoraea	21.5			0.166667	Providencia	20
		0.0833333	Salmonella	21.5			0.111111	Aspergillus	23.5
		0.0555556	Achromobacter	24			0.111111	Enterobacter	23.5
		0.0277778	Moraxella	26			0	Chryseobacterium	27.5
		0.0277778	Morganella	26			0	Nakaseomyces	27.5
		0.0277778	Xanthomonas	26			0	Pandoraea	27.5
		0	Corynebacterium	29			0	Raoultella	27.5
		0	Neisseria	29			0	Salmonella	27.5
		0	Providencia	29			0	Xanthomonas	27.5

## Sheet: Ranking AvD
	ASPIRATES					DIRECT
		3.71429	Pseudomonas	1			2.80769	Pseudomonas	1
		2.78571	CoPS	2			2.61538	Klebsiella	2
		2.32143	Klebsiella	3			2.34615	CoNS	3
		2.10714	Acinetobacter	4			1.69231	CoPS	4
		0.892857	Candida	5			1.53846	Acinetobacter	5
		0.75	Stenotrophomonas	6.5			1.5	Candida	6
		0.75	Streptococcus	6.5			1.34615	Escherichia	7
		0.714286	Escherichia	8			0.846154	Streptococcus	8
		0.5	CoNS	9			0.807692	Enterococcus	9
		0.428571	Haemophilus	10			0.461538	Micrococcus	10
		0.357143	Morganella	11.5			0.384615	Enterobacter	11.5
		0.357143	Serratia	11.5			0.384615	Stenotrophomonas	11.5
		0.285714	Enterobacter	13.5			0.307692	Proteus	13
		0.285714	Enterococcus	13.5			0.192308	Citrobacter	15
		0.25	Citrobacter	15			0.192308	Corynebacterium	15
		0.178571	Aspergillus	16.5			0.192308	Nakaseomyces	15
		0.178571	Proteus	16.5			0.153846	Neisseria	17.5
		0.107143	Chryseobacterium	20.5			0.153846	Serratia	17.5
		0.107143	Elizabethkingia	20.5			0.115385	Achromobacter	20
		0.107143	Moraxella	20.5			0.115385	Elizabethkingia	20
		0.107143	Pandoraea	20.5			0.115385	Providencia	20
		0.107143	Raoultella	20.5			0.0384615	Chryseobacterium	23
		0.107143	Salmonella	20.5			0.0384615	Moraxella	23
		0.0714286	Achromobacter	24			0.0384615	Raoultella	23
		0.0357143	Xanthomonas	25			0	Aspergillus	27.5
		0	Corynebacterium	28			0	Haemophilus	27.5
		0	Micrococcus	28			0	Morganella	27.5
		0	Nakaseomyces	28			0	Pandoraea	27.5
		0	Neisseria	28			0	Salmonella	27.5
		0	Providencia	28			0	Xanthomonas	27.5
