# Supplementary material for: Biofilm Formation on Endotracheal and Tracheostomy Tubing: A Systematic Review and Meta‐Analysis of Culture Data and Sampling Method
Source: Microbiologyopen. 2025 Jul 7;14(4):e70032. doi: 10.1002/mbo3.70032 (PMC12230368; doi:10.1002/mbo3.70032)
Supplement: Supplementary file 2 — Newcastle‐Ottawa Assessment gfg. [file MBO3-14-e70032-s003.xlsx]

## Sheet: Sheet1
Newcastle-Ottawa Assessment
		Selection				Comparability			Total score
	Sample size	Representativeness of the study population Random sampling, population-based	Satisfactory sample size (N = 20)	Non-response rate (>95%)	Ascertainment of exposure	Study controls for antibiotic usage/infection vs no infection (1 point for either/both 2 points for additional)	Assessment of outcome	Statistical analysis
Akrami	77	1	1	1	2	0	1	1	7
Aly	60	1	1	1	2	0	1	1	7
Bello	109	1	1	1	2	1	1	1	8
Cader	108	1	1	1	2	2	1	1	9
Chan	60	1	1	1	2	2	1	1	9
Charante	31	1	1	1	2	0	1	0	6
Cifuentes	115	1	1	1	2	0	1	1	7
Danin	24	1	1	1	2	0	1	0	6
Dargahi	1136	1	1	1	2	0	1	1	7
Duran	3943	1	1	1	2	0	1	1	7
El Cheikh	20	1	1	1	2	0	1	0	6
Ferreira	30	1	1	1	2	0	1	1	7
Friedland	1054	1	1	1	2	0	1	1	7
Garcia-Boyano	328	1	1	1	2	0	1	1	7
Gil-perotin	81	1	1	1	2	0	1	1	7
Golli	734	1	1	1	2	0	1	0	6
Gupta	512	1	1	1	2	1	1	1	8
Hotterbeekx	203	1	1	1	2	0	1	1	7
Ismail	31	1	1	1	2	1	1	1	8
Jadhav	100	1	1	1	2	1	1	0	7
Khatri	100	1	1	1	2	0	1	1	7
Khosravi	278	1	1	1	2	0	1	1	7
Lee	32	1	1	1	2	0	1	1	7
Maldiney	228	1	1	1	2	0	1	1	7
McCaleb	93	1	1	1	2	0	1	1	7
Mclaren	44	1	1	1	2	0	1	1	7
Mulla	59/4	1	0	1	2	0	1	0	5
Naderifar	90	1	1	1	2	1	1	1	8
Phuaksaman	85	1	1	1	2	1	1	1	8
Pinheiro	35	1	1	1	2	1	1	1	8
Pons-Tomas	44	1	1	1	2	0	1	1	7
Raveendra	35	1	1	1	2	0	1	1	7
Sahoo	100	1	1	1	2	2	1	1	9
Saravanam	100	1	1	1	2	0	1	1	7
Scibik	45	1	1	1	2	0	1	1	7
Vasconcellos Severo	44	1	1	1	2	0	1	1	7
Shen	81	1	1	1	2	0	1	1	7
Shin	45	1	1	1	2	0	1	1	7
Singhai	15	1	0	1	2	0	1	0	5
Solomon	21	1	1	1	2	0	1	1	7
Taj	6	1	0	1	2	0	1	0	5
Thorarinsdottir	106	1	1	1	2	0	1	1	7
Tsukahara	40/12	1	0	1	2	0	1	1	6
Tuteja	157	1	1	1	2	0	1	1	7
Vandecandelaere 2012	55	1	1	1	2	0	1	1	7
Vandecandelaere 2013	20	1	1	1	2	0	1	1	7
Nagmoti	30	1	1	1	2	0	1	0	6
Fengling-Yu	64	1	1	1	2	0	1	0	6
Zorgani	31/9	1	0	1	2	0	1	0	5
								mean	6.93878
